# Supplementary material for: Brain responsivity to emotional faces differs in men and women with and without a history of alcohol use disorder
Source: PLoS One. 2021 Jun 9;16(6):e0248831. doi: 10.1371/journal.pone.0248831 (PMC8189468; doi:10.1371/journal.pone.0248831)
Supplement: S1 Table — Coordinates are presented for peak vertices within significant clusters of activation for surface analyses of the left and right hemispheres. Minimum significance for all vertices within a cluster were p = 0.001. Clusters were selected using permutation testing at p < 0.05. For context, Table 2 presents significant intergroup clusters for these contrasts; Fig 2 and S1 through S5 Figs show the corresponding cortical cluster maps. The clusters reported can be understood to span multiple functional regions [68]. That is, they are not limited to a single region, as reported by the maximal vertex. Abbreviations: ClusterNo—The cluster number within the analysis; Max—Maximum -log(p value) within the cluster; VtxMax—Vertex number for peak vertex; MNIX, MNIY, MNIZ—Montreal Neurological Institute 305 Atlas coordinates of maximum vertex; CWP—Cluster-wise p value; CWPLow, CWPHi—90% confidence interval for the CWP; NVtxs—number of vertices in cluster; Annot—Destrieux annotation for peak vertex. (CSV) [file pone.0248831.s016.csv]

Group	Condition Contrast	Hemisphere	ClusterNo	Max	VtxMax	Size(mm^2)	MNIX	MNIY	MNIZ	CWP	CWPLow	CWPHi	NVtxs	WghtVtx	Annot
AUD	NEG - FIX	Left	1	20.95	148967	19267.71	-32.5	-81.2	-12.8	0.00302	0	0.00602	33379	310798.97	G_and_S_occipital_inf
AUD	NEG - FIX	Left	2	16.067	36188	9291.38	-44.8	-1.2	39.3	0.00302	0	0.00602	18458	124274.59	S_precentral-inf-part
AUD	NEG - FIX	Right	1	21.251	68887	24037.1	27	-75.9	21.2	0.00302	0	0.00602	42744	385986.78	S_oc_sup_and_transversal
AUD	NEG - FIX	Right	2	15.369	41410	9624.88	38	1.1	48.1	0.00302	0	0.00602	19298	136765.38	G_front_middle
AUD	NEG - FIX	Right	3	-8.871	149626	2827.51	19.8	30.3	49.7	0.00302	0	0.00602	4479	-20635.74	G_front_sup
AUD	NEG - FIX	Left	3	-7.817	34860	2400.8	-9.3	54	10.6	0.01202	0.00602	0.02098	4071	-18396.16	G_front_sup
AUD	NEG - FIX	Left	4	-10.749	62058	1615.57	-12.5	-41.5	36.9	0.01501	0.00602	0.02395	3427	-21496.77	S_subparietal
AUD	NEG - FIX	Left	5	-9.381	116361	1512.12	-48.3	-62.1	33.8	0.01501	0.00602	0.02395	3133	-16142.56	G_pariet_inf-Angular
AUD	NEG - FIX	Right	4	8.417	134226	943.42	27.8	28.9	-12.3	0.02692	0.01501	0.03872	1591	7961.22	S_orbital-H_Shaped
AUD	NEG - FIX	Right	5	-5.763	98738	587.27	53.9	-52.8	34.7	0.03578	0.02395	0.04752	1156	-4436.16	G_pariet_inf-Angular
AUD	NEG - FIX	Left	6	11.369	144135	576.36	-3.5	-23.4	-3.5	0.04166	0.02692	0.05625	1392	8898.36	Unknown
AUDm	NEG - FIX	Left	1	12.667	162759	15819.09	-14.3	-83.1	-12.7	0.00302	0	0.00602	26160	159636.77	G_oc-temp_med-Lingual
AUDm	NEG - FIX	Right	1	12.109	4386	18611.17	32.1	-82.5	-12.7	0.00302	0	0.00602	31216	184323.58	G_and_S_occipital_inf
AUDm	NEG - FIX	Right	2	10.124	77089	3936.88	47.3	26	17.6	0.00302	0	0.00602	7288	32246.11	G_front_inf-Triangul
AUDm	NEG - FIX	Left	2	10.022	149567	4583.77	-40.9	-2.1	33.4	0.00602	0	0.01202	8347	38515.8	S_precentral-inf-part
AUDm	NEG - FIX	Left	3	-8.103	117957	1591.98	-14.1	-50.7	30.3	0.01202	0.00602	0.02098	3378	-17094.96	S_subparietal
AUDm	NEG - FIX	Left	4	-8.539	23536	1521.19	-48.2	-62.4	34.9	0.01501	0.00602	0.02395	3106	-16003.25	G_pariet_inf-Angular
AUDm	NEG - FIX	Left	5	8.282	152810	1258.54	-7.9	10.3	55.4	0.018	0.00903	0.02692	2378	12157.21	G_front_sup
AUDm	NEG - FIX	Right	3	7.285	2956	1227.95	8.8	17.8	43.9	0.02098	0.01202	0.02988	2560	11680.69	G_and_S_cingul-Mid-Ant
AUDm	NEG - FIX	Left	6	8.193	125205	966.1	-31.7	32.3	2.1	0.02395	0.01501	0.03578	2452	10972.62	Lat_Fis-ant-Horizont
AUDm	NEG - FIX	Right	4	6.242	84169	727.73	31.5	19.7	3.5	0.02692	0.01501	0.03872	1801	7769.51	G_insular_short
AUDm	NEG - FIX	Right	5	-5.943	126488	677.4	49	-62.8	26.8	0.02988	0.018	0.04166	1269	-4948.97	G_pariet_inf-Angular
AUDm	NEG - FIX	Right	6	5.451	153702	596.51	18.5	21.9	-20.1	0.03578	0.02395	0.04752	1019	3842.03	S_orbital-H_Shaped
AUDw	NEG - FIX	Left	1	10.561	148957	15491.82	-30.8	-83.4	-14.5	0.00302	0	0.00602	26403	144076.84	G_and_S_occipital_inf
AUDw	NEG - FIX	Left	2	8.243	149538	3084.05	-45	-1	39.8	0.00302	0	0.00602	6148	30168.53	S_precentral-inf-part
AUDw	NEG - FIX	Right	1	11.661	6862	18548.64	27.5	-69.4	23.7	0.00302	0	0.00602	31698	174436.14	S_oc_sup_and_transversal
AUDw	NEG - FIX	Right	2	9.535	82712	6016.91	39.1	1.1	47.9	0.00302	0	0.00602	11617	55722.65	G_precentral
AUDw	NEG - FIX	Left	3	8.323	73112	943.97	-9.2	17.6	47.2	0.00602	0	0.01202	1878	8698.11	G_front_sup
AUDw	NEG - FIX	Right	3	7.464	33313	564.37	36.4	28.5	6.2	0.00602	0	0.01202	1427	7062.1	Lat_Fis-ant-Horizont
AUDw	NEG - FIX	Right	4	-5.362	80424	462.06	17.4	49.7	27.4	0.01202	0.00602	0.02098	690	-2706.34	G_front_sup
AUDw	NEG - FIX	Right	5	-5.977	132743	410.44	19.1	25.9	54.4	0.018	0.00903	0.02692	640	-2684.46	G_front_sup
AUDw	NEG - FIX	Right	6	-4.455	110617	340.21	10.3	57.7	12	0.02395	0.01501	0.03578	466	-1706.48	G_front_sup
AUDw	NEG - FIX	Left	4	-5.316	28016	459.86	-12.1	-43.1	38.9	0.02692	0.01501	0.03872	942	-3666.89	S_subparietal
AUDw	NEG - FIX	Right	7	7.042	155287	321.66	9	-25.3	-2.8	0.02692	0.01501	0.03872	822	3747.5	Unknown
AUDw	NEG - FIX	Left	5	5.852	43412	429.07	-27.3	25.7	0.7	0.02988	0.018	0.04166	1206	5221.63	S_circular_insula_ant
AUDw	NEG - FIX	Left	6	6.761	128397	303.04	-2.6	-24.3	-6.3	0.04459	0.02988	0.05916	784	3586.16	Unknown
MEN	NEG - FIX	Left	1	18.829	120931	18496.73	-26.4	-81.2	-9.2	0.00302	0	0.00602	31753	266375.94	S_collat_transv_post
MEN	NEG - FIX	Left	2	12.413	47034	7136.04	-41.1	-2.1	32.2	0.00302	0	0.00602	13611	82050.6	S_precentral-inf-part
MEN	NEG - FIX	Left	3	-8.42	140723	2740.47	-7	38.7	10.4	0.00302	0	0.00602	4578	-22655.65	G_and_S_cingul-Ant
MEN	NEG - FIX	Left	4	-11.986	88346	1804.39	-5.1	-47.8	29.6	0.00302	0	0.00602	3835	-25378.58	G_cingul-Post-dorsal
MEN	NEG - FIX	Left	5	-11.992	146813	1648.03	-39	-64.4	26.9	0.00302	0	0.00602	3441	-23482.8	S_temporal_sup
MEN	NEG - FIX	Right	1	20.663	24370	19634.88	15.2	-86.8	-11.7	0.00302	0	0.00602	33060	278559.09	Pole_occipital
MEN	NEG - FIX	Left	6	-6.466	18845	1498.82	-60.2	-23.9	-17.8	0.00602	0	0.01202	2249	-8828.22	G_temporal_middle
MEN	NEG - FIX	Left	7	10.399	20591	1128.42	-28.9	30.7	1.7	0.00602	0	0.01202	2863	16730.5	S_circular_insula_sup
MEN	NEG - FIX	Right	2	12.203	152688	4894.26	43.9	2.7	29.6	0.00602	0	0.01202	9159	56796.07	S_precentral-inf-part
MEN	NEG - FIX	Right	3	-7.156	146096	2514.02	14.9	56.4	19	0.00903	0.00302	0.01501	4239	-18352.46	G_front_sup
MEN	NEG - FIX	Right	4	12.234	133127	1520.2	10.5	16.6	41.9	0.00903	0.00302	0.01501	3328	20283.72	G_and_S_cingul-Mid-Ant
MEN	NEG - FIX	Right	5	-9.239	87529	1009.77	47.8	-61.5	32.4	0.018	0.00903	0.02692	1942	-10981.99	G_pariet_inf-Angular
MEN	NEG - FIX	Right	6	9.833	9171	842.49	29.9	22.9	3.5	0.02395	0.01501	0.03578	2045	12323.84	S_circular_insula_ant
MEN	NEG - FIX	Right	7	-6.562	144240	831.79	62.7	-22.7	-13.5	0.02395	0.01501	0.03578	1358	-5620.66	G_temporal_middle
MEN	NEG - FIX	Right	8	5.888	93972	564.98	6.1	-40.5	70.5	0.02692	0.01501	0.03872	1465	6037.87	G_and_S_paracentral
MEN	NEG - FIX	Right	9	5.308	67777	495.76	32.4	29.7	-14.2	0.02988	0.018	0.04166	865	3237.39	S_orbital-H_Shaped
MEN	NEG - FIX	Right	10	-6.664	107207	490.47	44.9	-21.6	19.1	0.02988	0.018	0.04166	1200	-5266.49	G_and_S_subcentral
MEN	NEG - FIX	Left	8	7.835	40854	551.68	-21.4	-33.4	-5.3	0.03283	0.02098	0.04459	1327	7405.3	Unknown
MEN	NEG - FIX	Right	11	7.42	96492	462.38	8.7	-25.6	-2.1	0.03283	0.02098	0.04459	1187	5519.64	Unknown
MEN	NEG - FIX	Right	12	5.99	89108	456.96	46.7	-38.8	9	0.03283	0.02098	0.04459	1249	5339.47	S_temporal_sup
MEN	NEG - FIX	Left	9	5.991	95925	436.18	-4.5	-38.9	62.5	0.04166	0.02692	0.05625	998	4015.58	G_and_S_paracentral
MEN	NEG - FIX	Right	13	-5.83	55798	376.65	59.7	-29.5	7.6	0.04459	0.02988	0.05916	911	-3684.98	G_temp_sup-Plan_tempo
MEN	NEG - FIX	Right	14	-5.455	65896	350.07	11.2	-54.2	29.7	0.04459	0.02988	0.05916	914	-3856.26	S_subparietal
NC	NEG - FIX	Left	1	22.555	142618	21680.96	-28	-94.2	12.1	0.00302	0	0.00602	38419	401312.78	G_occipital_middle
NC	NEG - FIX	Left	2	16.245	30288	10809.97	-40.7	0.2	28.2	0.00302	0	0.00602	21918	164279.2	S_precentral-inf-part
NC	NEG - FIX	Left	3	-11.461	83256	3620.15	-13	49.5	6.2	0.00302	0	0.00602	6112	-36597.18	G_and_S_cingul-Ant
NC	NEG - FIX	Right	1	24.714	7091	25528	19.6	-84.8	-10.2	0.00302	0	0.00602	46139	469196.81	Pole_occipital
NC	NEG - FIX	Right	2	17.724	109610	10664.44	37.2	4.1	25.8	0.00302	0	0.00602	21820	161731.8	S_precentral-inf-part
NC	NEG - FIX	Right	3	-10.375	149752	3998.03	19.1	48.5	29.5	0.00302	0	0.00602	6576	-36434.16	G_front_sup
NC	NEG - FIX	Right	4	-11.989	122232	1107	47.2	-60.7	41.5	0.00903	0.00302	0.01501	2181	-14467.09	G_pariet_inf-Angular
NC	NEG - FIX	Right	5	6.08	76527	776.79	9.5	-28.2	68.5	0.01202	0.00602	0.02098	2000	8215.25	G_and_S_paracentral
NC	NEG - FIX	Right	6	-9.325	48326	738.52	64.6	-24.2	-13	0.01202	0.00602	0.02098	1225	-6277.55	G_temporal_middle
NC	NEG - FIX	Left	4	-11.099	54759	1570.41	-62.2	-22	-14	0.01501	0.00602	0.02395	2358	-13196.09	G_temporal_middle
NC	NEG - FIX	Left	5	-12.577	13013	1506.33	-7.1	-42.9	31.5	0.018	0.00903	0.02692	3213	-22058.54	S_subparietal
NC	NEG - FIX	Left	6	-14.274	74239	1493.08	-37.6	-74.7	35.6	0.018	0.00903	0.02692	3041	-22346.95	G_pariet_inf-Angular
NC	NEG - FIX	Right	7	-7.618	61193	468.1	6.5	-48.6	29.5	0.02098	0.01202	0.02988	1250	-6667.77	G_cingul-Post-dorsal
NC	NEG - FIX	Left	7	5.7	60035	720.73	-4.8	-40.1	61.8	0.03283	0.02098	0.04459	1700	6882.11	G_and_S_paracentral
NC	NEG - FIX	Left	8	11.109	144169	692.25	-7.4	-25.5	-4.4	0.03578	0.02395	0.04752	1657	9624.02	Unknown
NC	NEG - FIX	Right	8	-7.793	136378	368	55.8	-28.9	7.7	0.04166	0.02692	0.05625	809	-3773.78	G_temp_sup-Plan_tempo
NC	NEG - FIX	Right	9	6.035	134196	346.04	19.6	30.2	-20.3	0.04459	0.02988	0.05916	584	2485.7	G_orbital
NCm	NEG - FIX	Left	1	12.867	143970	16633.22	-21.2	-82.1	-7.2	0.00302	0	0.00602	28234	176225.31	S_collat_transv_post
NCm	NEG - FIX	Left	2	9.658	152827	4471.9	-8.4	7.9	49.8	0.00302	0	0.00602	8900	42503.25	G_front_sup
NCm	NEG - FIX	Right	1	14.838	75368	17975.46	13.5	-89.8	-0.2	0.00302	0	0.00602	29371	185624.34	Pole_occipital
NCm	NEG - FIX	Right	2	10.831	43125	3453.81	41.6	2	30	0.00302	0	0.00602	6669	31803.87	S_precentral-inf-part
NCm	NEG - FIX	Left	3	-6.939	146932	1242.69	-51.1	-58.7	28.9	0.00602	0	0.01202	2568	-11961.52	G_pariet_inf-Angular
NCm	NEG - FIX	Left	4	-5.767	83256	1133.26	-13	49.5	6.2	0.00602	0	0.01202	1850	-7342.96	G_and_S_cingul-Ant
NCm	NEG - FIX	Left	5	-7.295	5332	970.79	-7.2	-41.5	32.1	0.00602	0	0.01202	2145	-9632.25	S_subparietal
NCm	NEG - FIX	Left	6	-6.465	82502	896.56	-17.5	44	35.9	0.00602	0	0.01202	1484	-6232.84	G_front_sup
NCm	NEG - FIX	Left	7	7.649	45812	606.25	-27.5	26.2	4.3	0.01501	0.00602	0.02395	1658	7397.79	S_circular_insula_sup
NCm	NEG - FIX	Left	8	-6.124	116594	525.34	-60.7	-23.9	-13.4	0.018	0.00903	0.02692	847	-3274.43	G_temporal_middle
NCm	NEG - FIX	Right	3	-6.575	80351	1141.36	11.8	38.2	48.4	0.018	0.00903	0.02692	1972	-7554.17	G_front_sup
NCm	NEG - FIX	Right	4	8.995	1557	894.67	8.3	7.9	54.7	0.02098	0.01202	0.02988	1902	9801.77	G_front_sup
NCm	NEG - FIX	Right	5	-6.317	96990	806.65	47.7	-59.9	35.4	0.02098	0.01202	0.02988	1531	-6074.68	G_pariet_inf-Angular
NCm	NEG - FIX	Right	6	7.549	20368	572.48	29.5	25.4	4.5	0.02395	0.01501	0.03578	1454	7185.46	S_circular_insula_sup
NCm	NEG - FIX	Left	9	5.534	144138	370.27	-4.4	-24.2	-3.4	0.02692	0.01501	0.03872	905	3668.63	Unknown
NCm	NEG - FIX	Left	10	4.859	60035	277.82	-4.8	-40.1	61.8	0.03283	0.02098	0.04459	660	2437.1	G_and_S_paracentral
NCm	NEG - FIX	Right	7	-4.904	58438	418.96	19.5	52.8	23.5	0.03283	0.02098	0.04459	593	-2258.15	G_front_middle
NCm	NEG - FIX	Right	8	-5.332	130874	417.98	65.1	-25.1	-13	0.03283	0.02098	0.04459	741	-2910.14	G_temporal_middle
NCm	NEG - FIX	Right	9	5.573	126916	413.39	49.9	-42.6	15.4	0.03283	0.02098	0.04459	1111	4110.74	S_temporal_sup
NCm	NEG - FIX	Right	10	5.377	155260	304.36	16.7	-32.2	-3.5	0.04752	0.03283	0.06205	774	3043.64	Unknown
NCm	NEG - FIX	Right	11	4.708	19193	295.2	36.7	38.6	24.1	0.04752	0.03283	0.06205	476	1738.77	G_front_middle
NCw	NEG - FIX	Left	1	12.928	53155	19659.58	-41.2	-85.6	-1	0.00302	0	0.00602	34488	223120.33	G_occipital_middle
NCw	NEG - FIX	Left	2	9.615	140881	7829.52	-9.9	16.9	46.7	0.00302	0	0.00602	16023	86667.23	G_and_S_cingul-Mid-Ant
NCw	NEG - FIX	Right	1	12.927	162134	23372.87	31.9	-75.9	-9.7	0.00302	0	0.00602	41722	269471	S_collat_transv_post
NCw	NEG - FIX	Left	3	-6.864	98401	1735.11	-13	46.1	4.5	0.01501	0.00602	0.02395	3017	-14035.81	G_and_S_cingul-Ant
NCw	NEG - FIX	Left	4	-8.094	74239	1132.5	-37.6	-74.7	35.6	0.018	0.00903	0.02692	2267	-10558	G_pariet_inf-Angular
NCw	NEG - FIX	Left	5	-6.688	159257	1081.07	-7	-45	30.8	0.018	0.00903	0.02692	2232	-10583.75	S_subparietal
NCw	NEG - FIX	Right	2	9.141	7472	7539.83	10.5	11.3	52.2	0.018	0.00903	0.02692	14997	76414.09	G_and_S_cingul-Mid-Ant
NCw	NEG - FIX	Left	6	-6.419	2894	889.15	-63.1	-20.5	-14.8	0.02098	0.01202	0.02988	1330	-5499.84	G_temporal_middle
NCw	NEG - FIX	Left	7	5.354	17003	389.35	-45.8	-48.2	11.8	0.03283	0.02098	0.04459	852	3503.25	S_temporal_sup
NCw	NEG - FIX	Right	3	-6.61	64380	1599.35	6.9	32.5	-2.7	0.03283	0.02098	0.04459	2737	-11947.79	S_pericallosal
NCw	NEG - FIX	Left	8	6.493	144169	341.48	-7.4	-25.5	-4.4	0.03578	0.02395	0.04752	875	3723.58	Unknown
NCw	NEG - FIX	Right	4	8.972	110399	930.54	30.1	21	7.1	0.04459	0.02988	0.05916	2270	12733.53	S_circular_insula_sup
NCw	NEG - FIX	Right	5	-6.497	80430	827.62	19.5	49.6	28.4	0.04459	0.02988	0.05916	1235	-5086.95	G_front_sup
NCw	NEG - FIX	Right	6	-7.975	122232	731.45	47.2	-60.7	41.5	0.04752	0.03283	0.06205	1435	-6468.31	G_pariet_inf-Angular
WOMEN	NEG - FIX	Left	1	20.144	52088	22153.17	-30.3	-86.2	12.4	0.00302	0	0.00602	39522	381539.09	S_oc_sup_and_transversal
WOMEN	NEG - FIX	Left	2	17.15	71971	10400.44	-43	-1.4	30	0.00302	0	0.00602	21146	153959.7	S_precentral-inf-part
WOMEN	NEG - FIX	Left	3	-11.056	145599	3379.18	-11.1	55.1	8.7	0.00302	0	0.00602	5689	-30480.51	G_front_sup
WOMEN	NEG - FIX	Right	1	21.521	3200	25814.59	29.2	-88.8	14.6	0.00302	0	0.00602	46928	449932.5	G_occipital_middle
WOMEN	NEG - FIX	Right	2	16.638	54940	10542.85	8.6	16.7	45.5	0.00302	0	0.00602	21307	160141.05	G_front_sup
WOMEN	NEG - FIX	Right	3	-10.64	36259	3666.66	18.4	48.4	29.3	0.00602	0	0.01202	5850	-33236.62	G_front_sup
WOMEN	NEG - FIX	Left	4	-10.762	159175	1636	-13	-41.4	35.4	0.00903	0.00302	0.01501	3463	-22575.38	S_subparietal
WOMEN	NEG - FIX	Left	5	-10.475	94336	1383.06	-41.5	-74.5	31.6	0.00903	0.00302	0.01501	2804	-17189.26	G_pariet_inf-Angular
WOMEN	NEG - FIX	Right	4	-11.113	122235	922.84	46.5	-61.9	40	0.02395	0.01501	0.03578	1846	-11674.63	G_pariet_inf-Angular
WOMEN	NEG - FIX	Left	6	-7.711	66362	885.68	-63.8	-21.7	-14.4	0.02692	0.01501	0.03872	1369	-5672.74	G_temporal_middle
WOMEN	NEG - FIX	Right	5	9.854	83762	611.72	21.1	32.7	-15	0.03283	0.02098	0.04459	1076	5519.46	S_orbital-H_Shaped
WOMEN	NEG - FIX	Right	6	-7.447	159983	598.13	65	-23.8	4.8	0.03283	0.02098	0.04459	1417	-6052.92	G_temp_sup-Lateral
WOMEN	NEG - FIX	Left	7	11.068	8014	598.91	-5.7	-25	-2.7	0.03872	0.02692	0.05335	1446	8643.46	Unknown
WOMEN	NEG - FIX	Right	7	-7.81	155990	495.03	13.6	-51.3	31.4	0.03872	0.02692	0.05335	1325	-6843.11	S_subparietal
WOMEN	NEG - FIX	Left	8	8.976	100578	436.73	-20.5	37.5	-15.9	0.04459	0.02988	0.05916	751	3498.8	S_orbital-H_Shaped
AUD	NEU - FIX	Left	1	21.688	79778	20302.92	-32	-81	-12.3	0.00302	0	0.00602	35473	336280.69	G_and_S_occipital_inf
AUD	NEU - FIX	Left	2	17.193	38023	10376.5	-27.4	28.1	1.1	0.00302	0	0.00602	21033	152288.83	S_circular_insula_sup
AUD	NEU - FIX	Left	3	-8.412	102465	2598.18	-17.4	49.7	26.7	0.00302	0	0.00602	4335	-20654.72	G_front_middle
AUD	NEU - FIX	Right	1	21.123	68887	24147.35	27	-75.9	21.2	0.00302	0	0.00602	42827	396879.53	S_oc_sup_and_transversal
AUD	NEU - FIX	Right	2	17.975	66882	10398.34	10.1	14.2	47.8	0.00302	0	0.00602	20987	159406.48	G_and_S_cingul-Mid-Ant
AUD	NEU - FIX	Right	3	-9.113	80324	2994.76	18.9	31	50.1	0.00302	0	0.00602	4799	-23030.31	G_front_sup
AUD	NEU - FIX	Left	4	-9.34	117957	1666.15	-14.1	-50.7	30.3	0.00602	0	0.01202	3519	-20314.24	S_subparietal
AUD	NEU - FIX	Left	5	-9.533	54589	1534.77	-49.5	-61.9	34	0.01202	0.00602	0.02098	3196	-17791.56	G_pariet_inf-Angular
AUD	NEU - FIX	Right	4	9.699	134226	1084.19	27.8	28.9	-12.3	0.02098	0.01202	0.02988	1977	9991.28	S_orbital-H_Shaped
AUD	NEU - FIX	Right	5	-6.804	78432	692.56	47.8	-60.8	37.8	0.03283	0.02098	0.04459	1355	-5694.45	G_pariet_inf-Angular
AUD	NEU - FIX	Left	6	13.587	144181	539.91	-10.8	-29	-4.3	0.03872	0.02692	0.05335	1311	8574.59	Unknown
AUD	NEU - FIX	Right	6	-8.627	99442	553.28	12	-53	30	0.03872	0.02692	0.05335	1436	-8103.68	S_subparietal
AUDm	NEU - FIX	Left	1	13.261	59236	15712.95	-37.1	-75.4	-14.7	0.00302	0	0.00602	25953	164127.5	G_and_S_occipital_inf
AUDm	NEU - FIX	Left	2	10.53	16314	4242.58	-40.4	-1.9	32	0.00302	0	0.00602	7861	35568.65	S_precentral-inf-part
AUDm	NEU - FIX	Left	3	-5.583	146812	1430.24	-39.4	-64.9	27	0.00302	0	0.00602	2913	-12265.65	S_temporal_sup
AUDm	NEU - FIX	Right	1	12.676	59234	18441.89	32.5	-82.6	-13	0.00302	0	0.00602	30318	189577.06	G_and_S_occipital_inf
AUDm	NEU - FIX	Left	4	-5.826	55725	1264.71	-14.4	-51.7	31.3	0.00903	0.00302	0.01501	2577	-10779.26	S_subparietal
AUDm	NEU - FIX	Left	5	11.11	124347	1250.92	-8.1	7	59.1	0.00903	0.00302	0.01501	2399	13508.2	G_front_sup
AUDm	NEU - FIX	Right	2	10.499	77089	5497.68	47.3	26	17.6	0.00903	0.00302	0.01501	10574	49151.91	G_front_inf-Triangul
AUDm	NEU - FIX	Left	6	8.503	84813	799.65	-28.4	30.2	1.8	0.02098	0.01202	0.02988	2177	10899.5	S_circular_insula_sup
AUDm	NEU - FIX	Right	3	-6.026	21510	647.94	42.3	-69.7	35.2	0.04752	0.03283	0.06205	1188	-4951.96	G_pariet_inf-Angular
AUDm	NEU - FIX	Right	4	6.733	12546	607.42	33.3	19.4	0.7	0.04752	0.03283	0.06205	1594	7395.12	G_insular_short
AUDm	NEU - FIX	Right	5	5.169	43227	514.23	26	28.9	-11.4	0.04752	0.03283	0.06205	873	3248.38	S_orbital-H_Shaped
AUDw	NEU - FIX	Left	1	11.55	148763	17476.36	-13.8	-91.3	2.7	0.00302	0	0.00602	30443	169527.97	S_calcarine
AUDw	NEU - FIX	Left	2	9.631	12694	5062.73	-27.5	24.7	0.2	0.00302	0	0.00602	10868	54471.79	S_circular_insula_ant
AUDw	NEU - FIX	Left	3	9.431	73105	1498.52	-9.8	17.2	44.8	0.00302	0	0.00602	3188	15065.66	G_and_S_cingul-Mid-Ant
AUDw	NEU - FIX	Left	4	-6.302	37223	1239.35	-10.5	31.3	51.3	0.00302	0	0.00602	2019	-7866.01	G_front_sup
AUDw	NEU - FIX	Right	1	11.389	15277	19339.99	26.9	-70.6	24.4	0.00302	0	0.00602	32876	183218.36	S_oc_sup_and_transversal
AUDw	NEU - FIX	Right	2	10.688	66882	8303.11	10.1	14.2	47.8	0.00302	0	0.00602	16687	84477.26	G_and_S_cingul-Mid-Ant
AUDw	NEU - FIX	Left	5	-6.505	52448	631.49	-13.3	-46.6	40.3	0.00903	0.00302	0.01501	1298	-5214.18	S_subparietal
AUDw	NEU - FIX	Right	3	-6.842	80421	1096.68	15.8	49.9	27.5	0.00903	0.00302	0.01501	1728	-7335.81	G_front_sup
AUDw	NEU - FIX	Right	4	-4.666	110617	481.31	10.3	57.7	12	0.018	0.00903	0.02692	698	-2513.15	G_front_sup
AUDw	NEU - FIX	Left	6	-5.41	99407	391.02	-44.7	-62	34.4	0.02098	0.01202	0.02988	768	-2872.71	G_pariet_inf-Angular
AUDw	NEU - FIX	Left	7	7.95	57908	316.47	-9.1	-29.9	-2	0.03283	0.02098	0.04459	819	4100.61	Unknown
AUDw	NEU - FIX	Right	5	6.472	60974	296.59	10.4	-28.5	-1.7	0.03283	0.02098	0.04459	765	3393.27	Unknown
AUDw	NEU - FIX	Right	6	5.082	124713	254.65	23	35.3	-15.8	0.03283	0.02098	0.04459	447	1754.88	S_orbital-H_Shaped
AUDw	NEU - FIX	Right	7	-4.611	65898	238.73	11.6	-53.2	29.1	0.03578	0.02395	0.04752	656	-2394.64	S_subparietal
AUDw	NEU - FIX	Right	8	-5.911	595	232.7	66	-30.6	3.7	0.03872	0.02692	0.05335	565	-2243.48	G_temp_sup-Lateral
MEN	NEU - FIX	Left	1	19.758	105284	18208.09	-25.9	-81.2	-8.9	0.00302	0	0.00602	31169	269906.88	S_collat_transv_post
MEN	NEU - FIX	Left	2	11.877	137769	7278.19	-42.3	-10.7	51.4	0.00302	0	0.00602	14051	83408.59	G_precentral
MEN	NEU - FIX	Right	1	20.615	118301	19663.68	15.3	-86.9	-11.2	0.00302	0	0.00602	33064	288343	Pole_occipital
MEN	NEU - FIX	Right	2	10.822	152688	5104.48	43.9	2.7	29.6	0.00302	0	0.00602	9708	58536.84	S_precentral-inf-part
MEN	NEU - FIX	Left	3	-6.687	153168	1879.32	-10.7	47.2	7.2	0.00903	0.00302	0.01501	3191	-12497.77	G_and_S_cingul-Ant
MEN	NEU - FIX	Left	4	-8.271	54591	1535.71	-49.8	-61.6	33.5	0.01202	0.00602	0.02098	3179	-18084.78	G_pariet_inf-Angular
MEN	NEU - FIX	Left	5	-5.886	79504	1405.57	-61.8	-30.7	-12.3	0.01202	0.00602	0.02098	2128	-8183.78	G_temporal_middle
MEN	NEU - FIX	Left	6	-7.733	159264	1403.29	-5.8	-48.4	29.8	0.01202	0.00602	0.02098	2830	-14775.72	G_cingul-Post-dorsal
MEN	NEU - FIX	Right	3	-7.942	48836	1746.05	17.8	53.3	22	0.01501	0.00602	0.02395	2781	-13011.1	G_front_sup
MEN	NEU - FIX	Right	4	13.15	66902	1425.98	10	16.3	42.7	0.01501	0.00602	0.02395	3101	19465.5	G_and_S_cingul-Mid-Ant
MEN	NEU - FIX	Left	7	10.806	100902	1042.3	-27.3	26.9	2.6	0.018	0.00903	0.02692	2761	17737.71	S_circular_insula_sup
MEN	NEU - FIX	Right	5	-10.124	112449	983.53	42.9	-69	34.4	0.02395	0.01501	0.03578	1872	-10044.45	G_pariet_inf-Angular
MEN	NEU - FIX	Right	6	9.48	84150	804	30.2	22.5	3.1	0.02692	0.01501	0.03872	2027	11967.52	S_circular_insula_ant
MEN	NEU - FIX	Right	7	-6.393	64885	620.45	52.1	5.6	-33.2	0.02988	0.018	0.04166	960	-3777.76	G_temporal_middle
MEN	NEU - FIX	Right	8	6.17	64222	584.19	24.6	50.7	-12	0.03283	0.02098	0.04459	987	4069.31	G_orbital
MEN	NEU - FIX	Right	9	5.409	6159	556.55	9.7	-27.6	69.4	0.03283	0.02098	0.04459	1418	5350.85	G_and_S_paracentral
NC	NEU - FIX	Left	1	22.309	7816	21590.91	-26.1	-93.6	13.6	0.00302	0	0.00602	38259	398254.44	G_occipital_middle
NC	NEU - FIX	Left	2	16.71	3040	11566.33	-10.9	13	47.9	0.00302	0	0.00602	23675	169804.95	G_and_S_cingul-Mid-Ant
NC	NEU - FIX	Right	1	25.062	7091	25438.07	19.6	-84.8	-10.2	0.00302	0	0.00602	45780	462738.66	Pole_occipital
NC	NEU - FIX	Right	2	16.758	7472	10064.08	10.5	11.3	52.2	0.00302	0	0.00602	20536	152689.42	G_and_S_cingul-Mid-Ant
NC	NEU - FIX	Right	3	-11.412	77382	3714.77	15.5	54.3	24.9	0.00903	0.00302	0.01501	6083	-35472.39	G_front_sup
NC	NEU - FIX	Left	3	-10.753	109860	3298.25	-10.3	50	8.6	0.018	0.00903	0.02692	5627	-32054.98	G_and_S_cingul-Ant
NC	NEU - FIX	Right	4	-10.866	58783	1050.02	46.8	-61.2	41.5	0.02098	0.01202	0.02988	2066	-13019.27	G_pariet_inf-Angular
NC	NEU - FIX	Left	4	-12.405	130205	1392.09	-42.4	-74.1	31	0.02395	0.01501	0.03578	2823	-19357.57	G_pariet_inf-Angular
NC	NEU - FIX	Left	5	-7.373	116601	1283.73	-62.7	-20.9	-14.5	0.02395	0.01501	0.03578	1980	-9078.96	G_temporal_middle
NC	NEU - FIX	Left	6	-11.032	97150	1265.08	-7.7	-42.3	31.9	0.02395	0.01501	0.03578	2680	-16132.89	S_subparietal
NC	NEU - FIX	Right	5	7.422	105821	720.58	9.3	-28	69.3	0.02692	0.01501	0.03872	1857	8185.91	G_and_S_paracentral
NC	NEU - FIX	Left	7	11.945	144169	832.72	-7.4	-25.5	-4.4	0.03283	0.02098	0.04459	2010	11580.6	Unknown
NC	NEU - FIX	Right	6	-10.898	25541	581.31	64.8	-22.8	-13.7	0.03283	0.02098	0.04459	983	-5546.92	G_temporal_middle
NC	NEU - FIX	Right	7	5.869	153770	488.86	19.5	28.3	-17.1	0.03578	0.02395	0.04752	847	3533.64	S_orbital-H_Shaped
NC	NEU - FIX	Right	8	-6.119	111280	376.11	12.8	-49.2	30.4	0.04752	0.03283	0.06205	1032	-4778.37	S_subparietal
NCm	NEU - FIX	Left	1	14.239	107768	17207.54	-35.5	-77.4	-12.9	0.00302	0	0.00602	29274	191720.72	G_and_S_occipital_inf
NCm	NEU - FIX	Right	1	14.473	118301	18587.6	15.3	-86.9	-11.2	0.00302	0	0.00602	30559	203940.86	Pole_occipital
NCm	NEU - FIX	Right	2	8.776	498	4467.98	42.1	1.8	30.4	0.00302	0	0.00602	8590	39709.7	S_precentral-inf-part
NCm	NEU - FIX	Left	2	10	109696	5292.59	-8.8	6.7	52.2	0.00602	0	0.01202	10393	49406.24	G_front_sup
NCm	NEU - FIX	Right	3	-5.921	149577	1129.35	11.3	36.7	49.9	0.00903	0.00302	0.01501	1818	-7325.77	G_front_sup
NCm	NEU - FIX	Right	4	9.987	139886	1114.2	11	12.4	50.4	0.00903	0.00302	0.01501	2366	13106.54	G_and_S_cingul-Mid-Ant
NCm	NEU - FIX	Right	5	7.792	55263	742.26	33.2	30.4	-0.4	0.00903	0.00302	0.01501	1834	9252.73	S_circular_insula_ant
NCm	NEU - FIX	Right	6	-6.831	142469	663.82	41.5	-69.4	36.2	0.01202	0.00602	0.02098	1248	-4905.06	G_pariet_inf-Angular
NCm	NEU - FIX	Left	3	-5.54	130212	819.76	-44.5	-73.2	28.4	0.018	0.00903	0.02692	1633	-6315.35	G_pariet_inf-Angular
NCm	NEU - FIX	Left	4	7.675	1191	729.63	-27.4	27	4	0.018	0.00903	0.02692	2000	9254.4	S_circular_insula_sup
NCm	NEU - FIX	Right	7	5.783	17831	561.42	8.9	-28.4	69.3	0.018	0.00903	0.02692	1427	5445.46	G_and_S_paracentral
NCm	NEU - FIX	Right	8	11.027	20656	516.89	12.7	-30.5	-3.3	0.02098	0.01202	0.02988	1295	6623.56	Unknown
NCm	NEU - FIX	Left	5	-5.788	126836	402.97	-8.5	-38	33.2	0.03578	0.02395	0.04752	846	-3435.54	S_subparietal
NCm	NEU - FIX	Left	6	-5.425	41203	398.74	-14.7	45.9	38.8	0.03578	0.02395	0.04752	690	-2650.25	G_front_sup
NCm	NEU - FIX	Left	7	6.717	144169	372.06	-7.4	-25.5	-4.4	0.03872	0.02692	0.05335	952	4097.94	Unknown
NCm	NEU - FIX	Left	8	4.964	151852	351.32	-6.1	-31.4	60.2	0.04166	0.02692	0.05625	820	2946.21	G_and_S_paracentral
NCm	NEU - FIX	Right	9	-8.386	130874	348.54	65.1	-25.1	-13	0.04459	0.02988	0.05916	579	-2910.82	G_temporal_middle
NCw	NEU - FIX	Left	1	13.183	161665	19039.33	-41.3	-85.4	-1.6	0.00302	0	0.00602	33368	208719.33	G_occipital_middle
NCw	NEU - FIX	Right	1	13.242	117897	21622.92	27.6	-89.1	15.9	0.00302	0	0.00602	37843	237081.36	G_occipital_middle
NCw	NEU - FIX	Left	2	9.703	140881	7572.82	-9.9	16.9	46.7	0.00903	0.00302	0.01501	15419	79866.23	G_and_S_cingul-Mid-Ant
NCw	NEU - FIX	Right	2	9.129	140534	6277.07	47.4	1.4	45.6	0.00903	0.00302	0.01501	12276	59982.61	G_precentral
NCw	NEU - FIX	Left	3	-7.574	29170	2674.83	-13.3	44.5	1.3	0.01202	0.00602	0.02098	4445	-20768.25	G_and_S_cingul-Ant
NCw	NEU - FIX	Right	3	-8.05	58559	2738.64	8.2	34.5	4.4	0.018	0.00903	0.02692	4378	-19705.69	S_pericallosal
NCw	NEU - FIX	Left	4	-7.634	42169	1228.62	-41.5	-74.6	31.1	0.02098	0.01202	0.02988	2466	-11896.7	G_pariet_inf-Angular
NCw	NEU - FIX	Left	5	-7.321	88342	956.12	-6.3	-46.4	30.4	0.02692	0.01501	0.03872	1980	-9043.24	G_cingul-Post-dorsal
NCw	NEU - FIX	Left	6	-4.877	34125	619.03	-48.8	-3.3	-22.1	0.03578	0.02395	0.04752	966	-3541.46	S_temporal_sup
NCw	NEU - FIX	Left	7	6.181	163227	451.8	-5.1	-25.6	-7.8	0.04752	0.03283	0.06205	1129	4627.35	Unknown
NCw	NEU - FIX	Right	4	8.658	154244	781.35	29.7	22.6	5.6	0.04752	0.03283	0.06205	1967	10737.81	S_circular_insula_sup
NCw	NEU - FIX	Right	5	-6.593	58783	708.06	46.8	-61.2	41.5	0.04752	0.03283	0.06205	1398	-6231.51	G_pariet_inf-Angular
WOMEN	NEU - FIX	Left	1	20.702	112192	22635.87	-30	-86.7	12.6	0.00302	0	0.00602	40508	399771.78	S_oc_sup_and_transversal
WOMEN	NEU - FIX	Left	2	18.5	140881	10907.18	-9.9	16.9	46.7	0.00302	0	0.00602	22358	168297.83	G_and_S_cingul-Mid-Ant
WOMEN	NEU - FIX	Right	1	21.588	55685	26035.62	27.9	-88	15.2	0.00302	0	0.00602	47197	451878.56	G_occipital_middle
WOMEN	NEU - FIX	Right	2	16.004	139885	10835.72	11	12.3	50.9	0.00302	0	0.00602	21993	164418.45	G_and_S_cingul-Mid-Ant
WOMEN	NEU - FIX	Left	3	-10.215	145607	3487.96	-9	53.4	11.7	0.00903	0.00302	0.01501	5891	-33934.77	G_front_sup
WOMEN	NEU - FIX	Right	3	-11.523	36258	3547.92	17.5	50.3	26.9	0.00903	0.00302	0.01501	5684	-33767.02	G_front_sup
WOMEN	NEU - FIX	Left	4	-9.458	31571	1511.62	-10	-53.1	24.9	0.02098	0.01202	0.02988	3197	-19492.23	S_subparietal
WOMEN	NEU - FIX	Right	4	8.258	83762	1142.3	21.1	32.7	-15	0.02098	0.01202	0.02988	2107	8872.33	S_orbital-H_Shaped
WOMEN	NEU - FIX	Left	5	-10.53	99408	1396.12	-45.2	-61.9	33.9	0.02395	0.01501	0.03578	2844	-18751.85	G_pariet_inf-Angular
WOMEN	NEU - FIX	Right	5	-10.154	147356	875.44	44.8	-62.4	36.5	0.02395	0.01501	0.03578	1749	-10619.42	G_pariet_inf-Angular
WOMEN	NEU - FIX	Right	6	-6.415	159984	848.64	65.6	-23.7	4.4	0.02692	0.01501	0.03872	2037	-8003.49	G_temp_sup-Lateral
WOMEN	NEU - FIX	Left	6	12.753	32079	832.29	-7.7	-25.6	-6	0.02988	0.018	0.04166	2024	12195.53	Unknown
WOMEN	NEU - FIX	Left	7	8.015	4833	712.46	-19.9	34.8	-16.5	0.03578	0.02395	0.04752	1197	5281.94	S_orbital-H_Shaped
WOMEN	NEU - FIX	Left	8	-4.916	143449	661.3	-48.8	-3.9	-22.3	0.04459	0.02988	0.05916	1045	-3727.19	S_temporal_sup
AUD	POS - FIX	Left	1	21.376	148770	19459.18	-14.1	-91.8	-2.6	0.00302	0	0.00602	33826	323798.75	Pole_occipital
AUD	POS - FIX	Left	2	15.118	152734	7670.28	-10	13.3	52.2	0.00302	0	0.00602	15534	109929.44	G_front_sup
AUD	POS - FIX	Right	1	21.137	90736	23541.1	31.4	-75.6	-9.9	0.00302	0	0.00602	41261	392900.09	S_collat_transv_post
AUD	POS - FIX	Right	2	17.142	116845	7417.68	9.4	15.3	47.2	0.00302	0	0.00602	14324	104734.78	G_front_sup
AUD	POS - FIX	Right	3	-6.059	121924	1965.4	7.8	36.4	3.6	0.00602	0	0.01202	3035	-12373.64	G_and_S_cingul-Ant
AUD	POS - FIX	Right	4	-6.701	88520	1202.1	36.1	-16.9	1.4	0.01202	0.00602	0.02098	3239	-13250.12	S_circular_insula_inf
AUD	POS - FIX	Right	5	11.71	124876	815.88	30.7	22.1	0	0.02098	0.01202	0.02988	2008	14070.95	G_insular_short
AUD	POS - FIX	Right	6	-6.88	78432	739.94	47.8	-60.8	37.8	0.02098	0.01202	0.02988	1484	-6628.27	G_pariet_inf-Angular
AUD	POS - FIX	Left	3	-8.272	76991	2522.6	-9	54.4	11.8	0.02692	0.01501	0.03872	4275	-19122.03	G_front_sup
AUD	POS - FIX	Left	4	-10.964	159126	1837.01	-12.6	-45.2	40.2	0.02692	0.01501	0.03872	3914	-23428.81	S_subparietal
AUD	POS - FIX	Right	7	-8.044	149604	634.09	18.9	28.5	52.6	0.02988	0.018	0.04166	1017	-4707.97	G_front_sup
AUD	POS - FIX	Right	8	7.505	134226	571.86	27.8	28.9	-12.3	0.02988	0.018	0.04166	959	4683.47	S_orbital-H_Shaped
AUD	POS - FIX	Right	9	-8.077	20893	564.65	4.8	-24	39.4	0.02988	0.018	0.04166	1429	-6471.04	G_cingul-Post-dorsal
AUD	POS - FIX	Right	10	-11.12	116379	556.8	12.3	-53.6	32.2	0.02988	0.018	0.04166	1436	-9133.78	S_subparietal
AUD	POS - FIX	Right	11	-7.185	15484	449.69	65.4	-29	6.9	0.02988	0.018	0.04166	992	-4790.8	G_temp_sup-Lateral
AUD	POS - FIX	Left	5	-9.481	23537	1471.44	-48.9	-62.1	33.9	0.03283	0.02098	0.04459	3071	-15696.89	G_pariet_inf-Angular
AUDm	POS - FIX	Left	1	12.85	40305	15004.38	-40.5	-73	-14	0.00302	0	0.00602	24723	162725.45	G_oc-temp_lat-fusifor
AUDm	POS - FIX	Right	1	13.765	127983	18345.4	31.1	-69.9	-14.4	0.00302	0	0.00602	30445	192797.5	G_oc-temp_lat-fusifor
AUDm	POS - FIX	Left	2	9.6	16312	3847.02	-42	-2	31.6	0.00602	0	0.01202	7115	32606.32	S_precentral-inf-part
AUDm	POS - FIX	Left	3	-6.971	112864	2156.2	-6.5	-37.5	39.2	0.00903	0.00302	0.01501	4686	-22069.82	S_subparietal
AUDm	POS - FIX	Left	4	-8.142	41234	1547.9	-49.8	-62	36.2	0.01501	0.00602	0.02395	3193	-15305.05	G_pariet_inf-Angular
AUDm	POS - FIX	Right	2	8.296	8198	3560.63	45.7	26.3	16.5	0.01501	0.00602	0.02395	6615	29455.99	S_front_inf
AUDm	POS - FIX	Left	5	9.518	152808	1127.99	-7.6	9.2	56.5	0.02098	0.01202	0.02988	2087	11081.96	G_front_sup
AUDm	POS - FIX	Right	3	8.083	92869	1359.65	8.2	17.6	46.1	0.02395	0.01501	0.03578	2791	13551.9	G_front_sup
AUDm	POS - FIX	Left	6	7.723	125214	602.31	-30.6	31.6	0.1	0.03872	0.02692	0.05335	1667	8119.9	Lat_Fis-ant-Horizont
AUDm	POS - FIX	Left	7	-4.459	106091	395.41	-11.3	56.5	7.1	0.04752	0.03283	0.06205	625	-2160.2	G_front_sup
AUDm	POS - FIX	Right	4	-5.515	27878	543.06	48.9	-63.1	26.3	0.04752	0.03283	0.06205	972	-3815.35	G_pariet_inf-Angular
AUDw	POS - FIX	Left	1	11.607	162630	16821.48	-13.6	-90.2	0.6	0.00302	0	0.00602	29088	158571.5	S_calcarine
AUDw	POS - FIX	Left	2	8.371	103768	4390.78	-9.4	17.7	44.8	0.00302	0	0.00602	8863	41568.63	G_front_sup
AUDw	POS - FIX	Right	1	10.918	15279	18520.45	26.6	-72.4	23.8	0.00302	0	0.00602	30651	171619.41	S_oc_sup_and_transversal
AUDw	POS - FIX	Right	2	10.517	23747	5602.87	9.2	15.8	47.5	0.00302	0	0.00602	10961	52370.87	G_front_sup
AUDw	POS - FIX	Left	3	6.864	530	442.22	-27.1	26.4	0.3	0.00903	0.00302	0.01501	1246	5586.6	S_circular_insula_ant
AUDw	POS - FIX	Left	4	-5.186	52445	425.8	-14.1	-47.9	39.6	0.00903	0.00302	0.01501	881	-3284.06	S_subparietal
AUDw	POS - FIX	Left	5	6.414	130863	391.07	-9.4	-32.5	-0.4	0.01202	0.00602	0.02098	1018	4716.31	Unknown
AUDw	POS - FIX	Right	3	6.68	134365	490.49	29.6	23.9	0.7	0.01501	0.00602	0.02395	1270	6166.18	S_circular_insula_ant
AUDw	POS - FIX	Right	4	6.777	27365	379.87	9.1	-29.4	0.3	0.02098	0.01202	0.02988	1004	4789.58	Unknown
AUDw	POS - FIX	Left	6	-5.232	145607	248.71	-9	53.4	11.7	0.02988	0.018	0.04166	372	-1359.12	G_front_sup
AUDw	POS - FIX	Right	5	-5.697	12121	326.05	16.6	29.2	52.9	0.02988	0.018	0.04166	514	-2066.01	G_front_sup
AUDw	POS - FIX	Right	6	6.342	21426	312.79	49.7	-49.6	8.3	0.02988	0.018	0.04166	836	3430.54	S_temporal_sup
AUDw	POS - FIX	Right	7	5.643	31531	309.3	45.7	-36.9	41.9	0.02988	0.018	0.04166	745	2994.18	S_postcentral
AUDw	POS - FIX	Right	8	-4.505	37928	300.72	10.1	56.9	8.4	0.03283	0.02098	0.04459	399	-1398.4	G_front_sup
AUDw	POS - FIX	Right	9	-5.344	99440	269.8	11.8	-53.5	30.3	0.03283	0.02098	0.04459	734	-2997.29	S_subparietal
MEN	POS - FIX	Left	1	20.511	34311	18285.49	-29.1	-78.2	-9	0.00302	0	0.00602	31463	271321.59	S_collat_transv_post
MEN	POS - FIX	Right	1	22.361	118302	19338.71	16	-86.6	-11.5	0.00302	0	0.00602	32375	288901.31	Pole_occipital
MEN	POS - FIX	Left	2	11.858	16312	6369.4	-42	-2	31.6	0.00602	0	0.01202	12158	72751.07	S_precentral-inf-part
MEN	POS - FIX	Right	2	11.562	37241	4502.61	45.1	3.2	29.5	0.00602	0	0.01202	8536	51122.38	S_precentral-inf-part
MEN	POS - FIX	Right	3	-8.067	60751	3112.59	8.6	44.3	23.3	0.00602	0	0.01202	5173	-23662.97	G_front_sup
MEN	POS - FIX	Right	4	12.308	100046	1192.42	9.5	15.9	43.6	0.00903	0.00302	0.01501	2510	15393.99	G_and_S_cingul-Mid-Ant
MEN	POS - FIX	Right	5	-6.171	127146	1088.86	66.1	-27.6	1.9	0.00903	0.00302	0.01501	2684	-10865.87	G_temp_sup-Lateral
MEN	POS - FIX	Right	6	-8.364	107172	1001.35	50.9	-54.4	41.1	0.00903	0.00302	0.01501	1933	-10166.19	G_pariet_inf-Angular
MEN	POS - FIX	Left	3	-9.261	121553	2847.7	-10.1	58.1	6.3	0.01202	0.00602	0.02098	4798	-24054.51	G_front_sup
MEN	POS - FIX	Left	4	-10.637	159135	2055.98	-7.2	-42.4	42.7	0.01202	0.00602	0.02098	4434	-25481.76	G_precuneus
MEN	POS - FIX	Left	5	-11.139	92654	1641.04	-49.1	-62.6	36	0.01202	0.00602	0.02098	3430	-21963.22	G_pariet_inf-Angular
MEN	POS - FIX	Left	6	-6.408	127666	1459.69	-54.6	0.5	-29.2	0.01202	0.00602	0.02098	2210	-8914.36	G_temporal_middle
MEN	POS - FIX	Left	7	11.2	110791	927.65	-29.4	31.2	1.5	0.01501	0.00602	0.02395	2477	15779.7	S_circular_insula_sup
MEN	POS - FIX	Right	7	8.719	134368	686.55	30.5	22.3	1.8	0.018	0.00903	0.02692	1734	9591.48	S_circular_insula_ant
MEN	POS - FIX	Right	8	-7.376	125631	598.19	4.4	-21.7	37.5	0.018	0.00903	0.02692	1489	-6261	G_and_S_cingul-Mid-Post
MEN	POS - FIX	Right	9	9.741	110907	477.45	14.6	-32	-2.9	0.02098	0.01202	0.02988	1216	6819.87	Unknown
MEN	POS - FIX	Left	8	9.555	48310	496.55	-9.5	-28.1	-3.1	0.02692	0.01501	0.03872	1216	7120.21	Unknown
MEN	POS - FIX	Right	10	-5.211	163651	401.04	52	1.3	-32.6	0.02988	0.018	0.04166	637	-2346.15	G_temporal_middle
MEN	POS - FIX	Left	9	4.608	12516	345.91	-18.5	33.3	-19.9	0.03578	0.02395	0.04752	602	2086.94	G_orbital
MEN	POS - FIX	Right	11	-6.257	105420	348.56	64.5	-20.7	-14.1	0.03578	0.02395	0.04752	602	-2621.88	G_temporal_middle
MEN	POS - FIX	Left	10	-6.163	100947	314.97	-54.9	-28.4	17.6	0.04752	0.03283	0.06205	647	-2667.89	G_pariet_inf-Supramar
NC	POS - FIX	Left	1	22.798	104624	20936.1	-28.8	-91.8	13.2	0.00302	0	0.00602	36900	384533.84	G_occipital_middle
NC	POS - FIX	Left	2	16.576	3040	9747.51	-10.9	13	47.9	0.00302	0	0.00602	19669	141940.08	G_and_S_cingul-Mid-Ant
NC	POS - FIX	Left	3	-12.001	50798	3892.26	-10.3	48.4	15.8	0.00302	0	0.00602	6494	-40263.68	G_and_S_cingul-Ant
NC	POS - FIX	Right	1	24.368	7092	23787.03	21.8	-82.6	-10	0.00302	0	0.00602	41903	431880.09	Pole_occipital
NC	POS - FIX	Right	2	16.011	7472	7721.88	10.5	11.3	52.2	0.00302	0	0.00602	15424	109924.57	G_and_S_cingul-Mid-Ant
NC	POS - FIX	Right	3	-11.292	35033	4187.2	19.2	54.7	20.3	0.00602	0	0.01202	6820	-41285.96	G_front_sup
NC	POS - FIX	Left	4	-12.444	97149	1600.96	-8.1	-42	31.9	0.00903	0.00302	0.01501	3438	-23647.9	S_subparietal
NC	POS - FIX	Left	5	-14.112	25213	1531.92	-37.8	-72.3	38.7	0.00903	0.00302	0.01501	3142	-24134.69	G_pariet_inf-Angular
NC	POS - FIX	Left	6	-8.73	55912	1437.75	-55.3	-4	-25.7	0.00903	0.00302	0.01501	2124	-10623.48	G_temporal_middle
NC	POS - FIX	Right	4	-7.646	122466	1369.92	46.4	-27.6	23.5	0.018	0.00903	0.02692	3341	-14849.95	G_pariet_inf-Supramar
NC	POS - FIX	Right	5	-11.836	39109	1220.54	47.6	-61.1	33.5	0.018	0.00903	0.02692	2443	-16703.93	G_pariet_inf-Angular
NC	POS - FIX	Right	6	13.072	124902	867.55	29.6	24.4	5.7	0.02098	0.01202	0.02988	2142	16186.91	S_circular_insula_sup
NC	POS - FIX	Right	7	-9.229	144237	668.45	63.4	-22.9	-13.4	0.02692	0.01501	0.03872	1156	-6535.36	G_temporal_middle
NC	POS - FIX	Right	8	11.629	9290	664.09	7.8	-25	-4.4	0.02692	0.01501	0.03872	1621	9649.9	Unknown
NC	POS - FIX	Left	7	11.044	17588	653.27	-7.7	-26.4	-2.3	0.02988	0.018	0.04166	1566	9518.08	Unknown
NC	POS - FIX	Left	8	12.391	147839	560.87	-4.8	1.2	29.4	0.03578	0.02395	0.04752	1459	8382.44	S_pericallosal
NC	POS - FIX	Right	9	-8.861	27498	508.52	7.2	-47.3	30.6	0.03872	0.02692	0.05335	1364	-7872.23	S_subparietal
NCm	POS - FIX	Left	1	14.008	143970	16841.07	-21.2	-82.1	-7.2	0.00302	0	0.00602	28784	184640.44	S_collat_transv_post
NCm	POS - FIX	Left	2	10.348	124359	4997.73	-9.5	4.7	54.3	0.00302	0	0.00602	10188	47365.73	G_front_sup
NCm	POS - FIX	Left	3	-7.031	109788	2197.52	-6	35.3	4.5	0.00302	0	0.00602	3679	-16280.17	G_and_S_cingul-Ant
NCm	POS - FIX	Left	4	-7.343	146932	1181.54	-51.1	-58.7	28.9	0.00302	0	0.00602	2441	-11363.43	G_pariet_inf-Angular
NCm	POS - FIX	Left	5	-6.864	39456	1135.41	-10.6	-55.1	25	0.00302	0	0.00602	2475	-11209.02	S_subparietal
NCm	POS - FIX	Right	1	14.791	35987	18209.43	44.1	-77.5	-12.4	0.00302	0	0.00602	29910	196449.73	G_and_S_occipital_inf
NCm	POS - FIX	Right	2	8.706	152686	3434.69	43.3	2.1	30.1	0.00302	0	0.00602	6689	30092.13	S_precentral-inf-part
NCm	POS - FIX	Right	3	-6.572	16762	1753.91	8.7	45.2	30.2	0.00602	0	0.01202	2798	-11206.26	G_front_sup
NCm	POS - FIX	Right	4	-6.737	74410	1002.18	40.8	-70.4	37.2	0.00903	0.00302	0.01501	1962	-8162.22	G_pariet_inf-Angular
NCm	POS - FIX	Right	5	9.564	139872	877.06	8.8	8.7	54	0.00903	0.00302	0.01501	1856	9565.17	G_front_sup
NCm	POS - FIX	Left	6	7.241	155016	419.72	-27.7	27.6	5.1	0.02395	0.01501	0.03578	1192	5369.77	S_circular_insula_sup
NCm	POS - FIX	Left	7	6.822	17594	410.85	-13.6	-31.7	-4.7	0.02395	0.01501	0.03578	1020	4663.89	Unknown
NCm	POS - FIX	Right	6	-5.628	29922	474.31	7.2	38.6	7.1	0.02395	0.01501	0.03578	884	-3432.4	G_and_S_cingul-Ant
NCm	POS - FIX	Right	7	6.387	84146	392.4	29.6	23.8	3.6	0.03578	0.02395	0.04752	1025	4358.16	S_circular_insula_ant
NCm	POS - FIX	Right	8	6.279	85011	389.99	14.5	-30.6	-4.1	0.03578	0.02395	0.04752	971	4058.73	Unknown
NCm	POS - FIX	Right	9	-6.086	79962	382.85	58.1	-29.2	-11.5	0.03578	0.02395	0.04752	686	-2880.63	S_temporal_sup
NCm	POS - FIX	Right	10	-5.599	100934	261.23	9.7	-40.4	32.7	0.03872	0.02692	0.05335	692	-2601.1	S_subparietal
NCm	POS - FIX	Right	11	4.691	22209	235.48	37.4	-5.6	-34	0.04166	0.02692	0.05625	424	1521.42	S_collat_transv_ant
NCm	POS - FIX	Left	8	4.232	69950	268.05	-33.1	-12.5	-31.4	0.04752	0.03283	0.06205	568	1913.78	G_oc-temp_med-Parahip
NCw	POS - FIX	Left	1	12.815	161665	18568.78	-41.3	-85.4	-1.6	0.00302	0	0.00602	32245	202422.06	G_occipital_middle
NCw	POS - FIX	Left	2	9.11	140881	6872.13	-9.9	16.9	46.7	0.00302	0	0.00602	14031	73208.84	G_and_S_cingul-Mid-Ant
NCw	POS - FIX	Right	1	12.875	40393	21158.3	32	-75.2	-10.4	0.00302	0	0.00602	36444	231320.72	G_oc-temp_lat-fusifor
NCw	POS - FIX	Right	2	7.761	133817	4746.5	40.2	0.6	33.9	0.00302	0	0.00602	9051	43273.79	S_precentral-inf-part
NCw	POS - FIX	Left	3	-7.003	34857	2170.62	-10.7	56.9	8.2	0.00903	0.00302	0.01501	3490	-15661.1	G_front_sup
NCw	POS - FIX	Left	4	-8.316	17062	1266.38	-36.3	-74.3	39.3	0.01202	0.00602	0.02098	2564	-12530.61	G_pariet_inf-Angular
NCw	POS - FIX	Left	5	-6.47	69809	1121.59	-57.9	-7.5	-23.7	0.01202	0.00602	0.02098	1553	-6716.08	G_temporal_middle
NCw	POS - FIX	Right	3	-6.89	121915	1394.81	8.1	33.6	6.2	0.01202	0.00602	0.02098	2390	-10481.46	S_pericallosal
NCw	POS - FIX	Left	6	-7.505	117951	921.31	-15	-50.3	32.1	0.01501	0.00602	0.02395	1903	-9809.4	S_subparietal
NCw	POS - FIX	Right	4	-7.915	108154	1221.51	14.8	49.2	29.8	0.01501	0.00602	0.02395	1798	-8374.72	G_front_sup
NCw	POS - FIX	Left	7	-6.43	37116	573.29	-17.2	38.9	37.3	0.02692	0.01501	0.03872	1004	-4385.36	S_front_sup
NCw	POS - FIX	Right	5	8.063	103282	905.73	10.5	11.9	52.7	0.02692	0.01501	0.03872	1936	9049.71	G_and_S_cingul-Mid-Ant
NCw	POS - FIX	Right	6	-6.693	58783	835.46	46.8	-61.2	41.5	0.02988	0.018	0.04166	1659	-7509.08	G_pariet_inf-Angular
NCw	POS - FIX	Right	7	9.03	12550	766.83	30.5	25.4	7.9	0.02988	0.018	0.04166	1922	10649.08	S_circular_insula_sup
WOMEN	POS - FIX	Left	1	19.974	33833	21325.93	-25.8	-94.9	13.5	0.00302	0	0.00602	37738	364525.84	G_occipital_middle
WOMEN	POS - FIX	Left	2	16.619	140881	8824.67	-9.9	16.9	46.7	0.00302	0	0.00602	17726	127864.95	G_and_S_cingul-Mid-Ant
WOMEN	POS - FIX	Right	1	21.045	90737	24604.85	31.7	-75.7	-9.7	0.00302	0	0.00602	43868	411910.19	S_collat_transv_post
WOMEN	POS - FIX	Left	3	-10.858	145607	3860.05	-9	53.4	11.7	0.00602	0	0.01202	6500	-35256.26	G_front_sup
WOMEN	POS - FIX	Right	2	15.899	116850	8079.25	9.1	15.7	45.6	0.00602	0	0.01202	16067	112275.12	G_front_sup
WOMEN	POS - FIX	Right	3	-11.226	149754	3820.18	18.1	49.3	28	0.00903	0.00302	0.01501	6088	-33403.2	G_front_sup
WOMEN	POS - FIX	Left	4	-10.675	6940	1702.84	-14.6	-43.4	34.1	0.018	0.00903	0.02692	3630	-22674.98	S_subparietal
WOMEN	POS - FIX	Right	4	-8.139	78861	1523.44	44.1	-28.2	20.7	0.018	0.00903	0.02692	3784	-17903.21	G_pariet_inf-Supramar
WOMEN	POS - FIX	Left	5	-11.562	142249	1512.67	-38.2	-71.7	37.7	0.02098	0.01202	0.02988	3120	-20689.91	G_pariet_inf-Angular
WOMEN	POS - FIX	Right	5	-12.494	8389	1009.32	45.4	-62.3	38	0.02988	0.018	0.04166	2029	-14538.84	G_pariet_inf-Angular
WOMEN	POS - FIX	Right	6	13.098	51086	934.07	29.6	25.1	5.3	0.02988	0.018	0.04166	2278	17961.49	S_circular_insula_sup
WOMEN	POS - FIX	Left	6	-7.429	62668	983.9	-53.8	-2.1	-30.9	0.03283	0.02098	0.04459	1445	-6252.92	G_temporal_middle
