# Supplementary material for: Brain responsivity to emotional faces differs in men and women with and without a history of alcohol use disorder
Source: PLoS One. 2021 Jun 9;16(6):e0248831. doi: 10.1371/journal.pone.0248831 (PMC8189468; doi:10.1371/journal.pone.0248831)
Supplement: S1 File — (CSV) [file pone.0248831.s017.csv]

Group	Gender	pos0	pos1	pos2	pos3	pos4	pos5	pos6	pos7	pos8	pos9	pos10	pos11	neg0	neg1	neg2	neg3	neg4	neg5	neg6	neg7	neg8	neg9	neg10	neg11	neu0	neu1	neu2	neu3	neu4	neu5	neu6	neu7	neu8	neu9	neu10	neu11	ignore1	ignore2	ignore3	Pos5thru9	Neg5thru9	Neu5thru9	Pos3thru6	Neg3thru6	Neu3thru6	Pos3thru5	Neg3thru5	Neu3thru5
AUD	w	-0.03637	-0.053002	0.089372	-0.113434	0.056543	-0.024122	-0.005512	0.068503	0.080269	0.154964	0.02946	0.04997	-0.058399	-0.033736	0.092134	-0.144372	-0.028029	-0.023965	0.006738	0.207162	0.281106	-0.055272	0.189849	-0.084268	-0.063829	0.022254	0.041576	-0.127772	-0.028324	-0.196902	-0.027503	0.163003	0.030393	0.191653	0.099728	0.152412	0.274102	0.415768	0.160645	0.054821	0.083154	0.032129	-0.021631	-0.047407	-0.095125	-0.027004	-0.065456	-0.117666
NC	w	0.008253	0.017774	-0.026028	-0.027786	-0.02542	-0.07519	-0.014919	0.0138	0.080452	-0.102764	-0.092394	0.001681	0.011179	-0.008742	-0.002437	-0.066828	0.015224	-0.011687	0.028804	0.041255	0.11269	-0.048515	-0.044043	-0.023569	-0.014944	0.009208	0.005736	-0.043427	0.042705	0.021879	0.026547	0.044117	0.143573	-0.041869	-0.088093	-0.04006	-0.09862	0.122548	0.194246	-0.019724	0.02451	0.038849	-0.035829	-0.008622	0.011926	-0.042799	-0.021097	0.007052
NC	w	0.025623	-0.010403	-0.015221	0.084575	0.094524	0.042364	0.000209	0.039192	0.239123	0.121235	0.040454	-0.02897	-0.010603	0.007546	0.003056	0.024085	0.070067	0.097573	0.122409	0.150026	0.289689	0.13293	0.097713	0.164068	0.038501	0.047307	-0.085809	0.005913	0.02061	0.064613	0.002071	0.079554	0.247602	0.09451	0.053645	0.05709	0.442123	0.792627	0.48835	0.088425	0.158525	0.09767	0.055418	0.078534	0.023302	0.073821	0.063909	0.030379
NC	m	-0.00004	-0.006879	0.006919	-0.016164	0.04293	0.083482	0.132016	0.099053	0.145701	0.16514	0.081058	-0.02554	-0.028324	0.053355	-0.025031	-0.038324	0.010357	0.100893	0.073592	0.105763	0.109316	0.114243	0.10891	0.039074	0.03944	0.011305	-0.050746	-0.006557	0.016225	0.143207	0.142954	0.099957	0.098814	0.101814	0.117805	0.015706	0.625392	0.503808	0.586746	0.125078	0.100762	0.117349	0.060566	0.03663	0.073957	0.036749	0.024309	0.050958
NC	w	0.021532	-0.039567	0.018034	-0.073123	-0.085861	-0.08162	-0.049507	-0.107879	-0.086695	-0.06462	-0.045953	-0.050902	0.040088	-0.013223	-0.026865	-0.024061	-0.106827	-0.028757	-0.053103	-0.051301	-0.034548	-0.035494	0.002185	-0.041649	0.043649	-0.046759	0.00311	-0.026283	-0.060001	-0.065546	-0.028912	-0.095422	-0.082089	-0.07686	-0.038396	-0.088139	-0.39032	-0.203203	-0.348828	-0.078064	-0.040641	-0.069766	-0.072528	-0.053187	-0.045185	-0.080201	-0.053215	-0.05061
AUD	w	0.002182	-0.005818	0.003636	0.026529	0.0443	0.077333	0.070686	0.234087	0.244426	0.207243	0.141054	0.143006	0.037818	0.069332	-0.10715	0.084841	0.082702	0.273913	0.283349	0.312467	0.15059	0.30466	0.228448	0.199864	-0.000965	-0.000145	0.00111	0.102864	0.177885	0.212969	0.152208	0.251383	0.404948	0.177029	0.137678	0.042471	0.833775	1.32498	1.19854	0.166755	0.264996	0.239708	0.054712	0.181201	0.161481	0.049387	0.147152	0.164573
AUD	w	0.126494	-0.093838	-0.032656	-0.066795	-0.022821	-0.272914	0.010045	-0.544011	0.097287	-0.105505	-0.254856	0.053859	0.023873	-0.024735	0.000862	-0.046653	-0.146745	0.095256	0.004521	0.130383	0.273384	0.008712	-0.187406	-0.211737	-0.073548	-0.064591	0.138139	0.113226	0.027029	0.259374	0.236343	0.378002	-0.123739	0.186345	-0.006404	-0.219453	-0.815099	0.512256	0.936325	-0.16302	0.102451	0.187265	-0.088121	-0.023405	0.158993	-0.120843	-0.032714	0.13321
NC	m	0.012959	-0.004272	-0.008687	0.105116	0.068038	0.04685	-0.017335	-0.033478	0.06966	0.119819	-0.103971	-0.110056	-0.076182	0.035545	0.040637	0.050049	0.03581	0.101741	0.089378	0.020143	0.102517	0.131324	-0.016359	-0.075765	-0.013717	-0.008585	0.022302	0.115059	0.093431	0.135447	-0.006727	-0.025322	-0.041918	-0.010331	-0.145286	-0.127561	0.185517	0.445103	0.051148	0.037103	0.089021	0.01023	0.050667	0.069244	0.084302	0.073335	0.062533	0.114645
NC	w	-0.022421	-0.008898	0.031318	0.064519	-0.02769	0.015594	0.013358	0.036959	0.067611	0.013657	0.002729	0.012849	-0.043886	0.005821	0.038065	0.137493	0.065111	0.085542	0.050188	0.101571	0.14205	0.046923	-0.094157	-0.092033	-0.024544	-0.007307	0.031851	0.136362	0.088198	0.066612	0.055248	0.026193	0.062713	0.0088	-0.032337	-0.067422	0.147178	0.426274	0.219566	0.029436	0.085255	0.043913	0.016445	0.084584	0.086605	0.017474	0.096049	0.097057
AUD	m	0.007178	0.011471	-0.01865	0.015399	0.026834	0.025563	-0.053984	-0.002209	0.074118	0.025746	-0.057095	0.050144	0.010491	0.009937	-0.020427	-0.011697	-0.009922	-0.031694	0.01927	0.029933	0.056563	0.058378	0.056394	0.037966	-0.03134	0.04289	-0.011551	-0.044946	-0.046044	-0.018707	-0.021482	-0.063202	-0.023104	0.020875	0.051768	0.015469	0.069233	0.132449	-0.10562	0.013847	0.02649	-0.021124	0.003453	-0.008511	-0.032795	0.022598	-0.017771	-0.036566
AUD	m	0.065391	0.066558	-0.131949	-0.088554	-0.125483	-0.041167	-0.083754	-0.032884	0.168663	0.118769	0.12722	0.162954	-0.070166	0.069356	0.000809	-0.12831	-0.186302	-0.095172	-0.030422	-0.261786	0.080662	-0.00158	0.030863	0.055566	-0.14121	0.014822	0.126388	-0.060314	-0.002703	-0.02818	-0.133291	0.015394	0.214759	-0.064857	0.093648	-0.128732	0.129628	-0.308297	0.003825	0.025926	-0.061659	0.000765	-0.08474	-0.110051	-0.056122	-0.085068	-0.136595	-0.030399
AUD	m	-0.027306	-0.008646	0.035951	0.048791	-0.007247	0.036177	0.030865	0.149704	0.199351	0.050656	-0.045929	-0.011626	0.016313	-0.04138	0.025067	0.030919	0.095826	0.057138	0.085914	0.209327	0.216493	0.100588	0.003981	-0.014778	-0.001458	-0.013366	0.014824	-0.004575	0.032494	-0.041094	0.000679	0.188344	0.152606	-0.045201	-0.093685	-0.089227	0.466752	0.669461	0.255335	0.09335	0.133892	0.051067	0.027146	0.067449	-0.003124	0.025907	0.061294	-0.004392
AUD	m	-0.027827	0.032381	-0.004554	-0.094872	-0.038136	-0.006133	0.071358	0.004234	-0.076032	0.051587	0.022907	0.104294	-0.030545	0.047147	-0.016602	-0.022529	-0.050088	-0.007483	0.083315	0.049121	0.024572	0.06816	0.071896	-0.061799	-0.054968	0.012329	0.042639	-0.102927	0.056512	-0.048388	0.119404	0.039893	0.105055	0.178221	0.003558	0.060014	0.045013	0.217685	0.394184	0.009003	0.043537	0.078837	-0.016946	0.000804	0.00615	-0.04638	-0.0267	-0.031601
NC	w	0.041144	-0.056059	0.014915	-0.245316	-0.320035	-0.16774	-0.230885	-0.206848	-0.213723	-0.057701	-0.01864	-0.034475	-0.013636	-0.003147	0.016783	-0.084148	-0.135796	-0.100119	-0.167193	-0.077469	-0.13432	-0.076811	-0.106407	0.012108	0.037079	-0.01445	-0.022629	-0.054293	-0.077678	-0.179611	-0.181608	-0.216484	-0.203636	-0.018362	-0.099546	0.04057	-0.876897	-0.555912	-0.799701	-0.175379	-0.111182	-0.15994	-0.240994	-0.121814	-0.123297	-0.244364	-0.106687	-0.103861
NC	w	-0.017436	-0.068757	0.086193	0.017862	0.137094	-0.010362	0.08075	0.198023	0.297978	-0.059527	-0.061885	-0.145327	-0.035329	-0.094955	0.130284	-0.056827	0.101457	0.085029	0.168563	0.161259	0.388181	0.126367	-0.084868	-0.050971	-0.012696	0.015456	-0.00276	0.280474	0.297897	0.54327	0.525742	0.487673	0.737226	0.483999	0.340335	0.252007	0.506861	0.929399	2.77791	0.101372	0.18588	0.555582	0.056336	0.074556	0.411846	0.048198	0.04322	0.37388
AUD	w	-0.02715	0.025896	0.001255	0.015976	0.011735	-0.02886	-0.019234	-0.024297	0.065702	0.112241	0.058918	-0.004835	-0.107468	0.032357	0.075111	0.077748	0.090587	0.063981	0.080345	0.14139	0.079435	0.064936	0.054922	-0.103093	0.009466	-0.028297	0.018831	0.032631	0.037338	0.143618	0.144067	0.098194	0.106082	0.074669	-0.053754	0.016921	0.105552	0.430087	0.566629	0.021111	0.086017	0.113326	-0.005096	0.078165	0.089413	-0.000383	0.077439	0.071195
NC	m	-0.062855	0.029766	0.033088	0.077145	0.083639	0.08407	0.060028	-0.01035	0.162322	-0.007574	-0.015807	0.005073	0.034988	0.006498	-0.041487	-0.015811	-0.029137	0.011857	0.012502	-0.04583	0.255353	0.087267	0.051178	-0.009973	-0.048272	0.010882	0.037391	-0.019346	-0.096555	0.021879	0.098923	0.036491	0.255382	0.156923	0.159031	0.119654	0.288494	0.321148	0.569598	0.057699	0.06423	0.11392	0.07622	-0.005147	0.001225	0.081618	-0.011031	-0.031341
NC	m	0.061457	-0.048005	-0.013452	-0.034624	-0.073629	-0.052753	0.01439	0.029057	0.016836	0.031651	-0.02914	-0.035651	0.025857	0.015144	-0.041	-0.06681	-0.027545	-0.095154	-0.008125	0.03232	0.04406	0.007352	0.049469	0.039513	0.059027	-0.03382	-0.025208	-0.076424	-0.060132	-0.018501	0.061901	0.097296	0.135629	0.07859	0.020213	0.097376	0.039181	-0.019548	0.354916	0.007836	-0.003909	0.070983	-0.036654	-0.049409	-0.023289	-0.053669	-0.06317	-0.051686
AUD	w	0.029456	0.041559	-0.071014	-0.107586	-0.057578	0.043388	0.006651	0.132912	0.193506	0.205529	0.085638	0.156157	-0.00111	0.06479	-0.06368	-0.058216	-0.084894	-0.024073	-0.00341	0.092887	0.092636	0.059729	0.088585	0.107254	-0.017653	0.07091	-0.053258	-0.071559	-0.071302	-0.007722	-0.040965	0.049721	0.131572	0.165886	0.045836	0.004742	0.581986	0.217769	0.298491	0.116397	0.043554	0.059698	-0.028781	-0.042648	-0.047887	-0.040592	-0.055728	-0.050194
NC	w	-0.04638	0.019279	0.027101	-0.111566	0.056794	0.130819	0.002968	-0.163175	0.093492	0.014017	0.013635	0.028753	0.000601	-0.009425	0.008824	-0.041386	0.083789	0.079648	0.078067	0.026781	0.109743	0.055599	0.011585	-0.003158	-0.007951	-0.025883	0.033834	0.00337	0.064123	0.119277	0.009623	-0.06759	0.099869	0.006234	-0.026932	-0.011166	0.078121	0.349837	0.167413	0.015624	0.069967	0.033483	0.019754	0.050029	0.049098	0.025349	0.040684	0.062257
AUD	w	0.202276	-0.139485	-0.062791	0.056067	0.229735	0.454164	0.577754	0.248659	0.153997	0.29071	0.245511	0.361711	0.019765	-0.047848	0.028083	0.040967	-0.160393	0.107612	0.241006	-0.170732	-0.045349	0.064514	0.036059	0.090789	0.165987	-0.075618	-0.090369	-0.125241	-0.351571	-0.097292	0.06997	-0.261156	-0.262238	-0.015913	0.168498	0.032975	1.72528	0.197052	-0.566629	0.345057	0.03941	-0.113326	0.32943	0.057298	-0.126033	0.246655	-0.003938	-0.191368
NC	m	-0.00515	0.039226	-0.034076	-0.045591	0.026932	-0.023116	0.016459	0.021333	0.075957	-0.014002	-0.025699	-0.090668	-0.000345	0.015324	-0.014979	-0.011573	0.003865	0.008678	0.098131	0.054065	0.081962	0.000721	-0.059118	-0.031087	-0.036501	-0.011973	0.048475	0.04251	-0.039127	0.032269	0.089842	0.062426	0.185028	0.144892	0.009618	0.003209	0.076631	0.243557	0.514456	0.015326	0.048711	0.102891	-0.006329	0.024775	0.031373	-0.013925	0.000323	0.011884
AUD	w	0.014838	0.020692	-0.03553	-0.028979	0.055988	0.010549	0.114656	0.094175	0.144328	0.166139	0.133048	0.142039	-0.023983	0.058183	-0.0342	0.067363	-0.077257	-0.00125	0.019079	-0.011792	0.177089	0.089017	0.124564	0.013267	-0.025528	-0.029942	0.05547	-0.04139	0.088231	-0.016793	0.081219	0.039676	0.115897	0.249252	0.056669	0.121846	0.529846	0.272144	0.469252	0.105969	0.054429	0.09385	0.038054	0.001984	0.027817	0.012519	-0.003715	0.010016
NC	m	0.178988	-0.400118	0.22113	0.093646	0.243444	0.139909	0.207731	0.090098	0.389798	-0.204204	-0.03825	0.175065	0.159033	-0.202767	0.043735	-0.111419	0.088706	0.00092	0.010402	0.159804	-0.087178	0.007693	-0.26851	-0.020784	0.145288	-0.143383	-0.001905	-0.002051	-0.182743	-0.35886	-0.077598	-0.548185	-0.171969	-0.068518	-0.109816	-0.180601	0.623333	0.091642	-1.22513	0.124667	0.018329	-0.245026	0.171183	-0.002848	-0.155313	0.159	-0.007264	-0.181218
NC	w	0.00808	-0.025581	0.0175	0.068809	-0.029252	-0.10126	0.086999	-0.074296	0.047058	0.012845	-0.051925	0.012298	0.029764	0.080578	-0.110342	0.108984	-0.03511	-0.144851	0.054567	-0.079899	0.020838	-0.006219	-0.025799	0.054624	0.006785	0.012883	-0.019668	-0.075992	-0.10858	-0.17462	-0.080668	-0.146453	-0.087229	-0.080803	-0.10294	0.041758	-0.028655	-0.155565	-0.569774	-0.005731	-0.031113	-0.113955	0.006324	-0.004103	-0.109965	-0.020568	-0.023659	-0.119731
AUD	w	-0.061135	0.024395	0.03674	0.000337	-0.115606	-0.010814	0.071682	-0.05554	0.182492	0.094223	0.171899	0.113295	-0.002499	-0.013929	0.016428	0.009014	0.022608	0.118682	0.136091	0.014096	0.187411	0.15817	0.171769	0.092213	-0.023155	0.015083	0.008072	0.014515	-0.174636	-0.021861	-0.076611	-0.068668	0.023936	-0.09845	0.089703	-0.093814	0.282043	0.614449	-0.241653	0.056409	0.12289	-0.048331	-0.013601	0.071599	-0.064649	-0.042028	0.050102	-0.060661
AUD	m	0.101294	-0.070234	-0.03106	-0.000503	0.063758	0.019298	0.071759	0.004895	-0.009733	0.004098	0.042543	-0.096314	-0.087957	0.008874	0.079083	0.129092	0.098822	0.012415	-0.002981	-0.070109	-0.112465	0.168716	-0.02428	0.024557	0.032898	-0.18924	0.156342	0.04068	0.048709	-0.09527	0.064712	0.046235	0.091155	0.181271	0.062551	0.150697	0.090316	-0.004425	0.288103	0.018063	-0.000885	0.057621	0.038578	0.059337	0.014708	0.027517	0.080109	-0.00196
AUD	m	0.04894	-0.00477	-0.04417	-0.084825	-0.046017	-0.07771	-0.021268	0.229205	0.255651	0.068731	0.057635	-0.095004	-0.006764	0.052619	-0.045855	-0.040897	0.018519	-0.039248	-0.001192	0.176756	0.146322	0.088145	-0.069676	-0.058307	0.011835	0.02197	-0.033805	-0.19145	-0.172892	-0.129408	-0.058635	0.21331	0.136366	0.008856	-0.08111	-0.116743	0.454609	0.370784	0.17049	0.090922	0.074157	0.034098	-0.057455	-0.015704	-0.138096	-0.069518	-0.020542	-0.164583
NC	w	-0.07219	0.017739	0.054451	-0.075742	-0.158851	-0.299638	-0.270021	-0.24963	-0.193304	-0.226585	-0.05494	0.069684	-0.008678	-0.001098	0.009776	0.090647	0.035587	-0.046118	-0.046883	-0.078116	0.025886	-0.074643	-0.143706	0.055941	-0.035042	-0.022284	0.057326	-0.106169	-0.172171	-0.220316	-0.149537	-0.068518	0.111245	0.081981	0.128236	0.144684	-1.23918	-0.219874	-0.245144	-0.247836	-0.043975	-0.049029	-0.201063	0.008308	-0.162048	-0.178077	0.026705	-0.166218
AUD	m	-0.025809	-0.00755	0.033359	0.032725	0.039779	0.103299	0.171337	0.169206	0.242205	0.062321	-0.062076	-0.069887	-0.031789	0.02017	0.011619	0.039569	0.062011	0.089828	0.132649	0.170153	0.209606	0.103505	0.021902	-0.020802	-0.011704	0.007967	0.003737	0.03953	0.082511	0.114745	0.187019	0.198869	0.22196	0.087546	0.040351	-0.019099	0.748368	0.705741	0.810139	0.149674	0.141148	0.162028	0.086785	0.081014	0.105951	0.058601	0.063803	0.078929
AUD	w	-0.072952	0.021936	0.051016	-0.136475	-0.171202	-0.141971	-0.134064	-0.230518	0.014137	0.04714	0.015614	0.006682	0.009876	0.009406	-0.019282	-0.157961	-0.312153	-0.191127	-0.086596	-0.053334	0.062539	0.029783	0.143486	0.03593	0.01475	0.009253	-0.024003	-0.146897	-0.286094	-0.171095	-0.175772	-0.168293	-0.003982	-0.046405	0.037761	-0.076455	-0.445276	-0.238735	-0.565547	-0.089055	-0.047747	-0.113109	-0.145928	-0.186959	-0.194965	-0.149883	-0.220413	-0.201362
AUD	w	0.029575	-0.021103	-0.008472	-0.017404	0.080842	0.16039	0.260388	0.299151	0.3296	0.212122	0.061807	-0.035186	0.008429	0.009186	-0.017615	-0.036149	0.085	0.26404	0.381174	0.383796	0.31357	0.226244	0.15533	0.00759	0.019383	-0.008648	-0.010734	-0.10581	0.043382	0.177436	0.261808	0.27599	0.284508	0.224286	0.042548	-0.121395	1.26165	1.56882	1.22403	0.25233	0.313764	0.244805	0.121054	0.173516	0.094204	0.074609	0.104297	0.038336
AUD	m	-0.006357	-0.04119	0.047547	-0.089401	-0.069866	0.061136	-0.051399	-0.179825	0.024426	-0.08415	0.355615	0.161413	-0.066284	0.234893	-0.16861	-0.020885	-0.054129	-0.054026	-0.200207	-0.208786	-0.008908	0.035773	-0.035461	0.288199	-0.11172	0.08161	0.030111	-0.256966	-0.421493	-0.214563	-0.207384	-0.539027	0.058787	-0.312137	-0.281057	-0.02179	-0.229812	-0.436154	-1.21432	-0.045963	-0.087231	-0.242865	-0.037383	-0.082312	-0.275101	-0.03271	-0.043013	-0.297674
AUD	w	0.011801	0.022531	-0.034332	-0.002616	-0.054261	0.054589	0.148485	0.128781	0.168685	0.116936	-0.054198	0.024577	0.022834	0.025295	-0.048129	-0.138749	-0.143313	-0.032106	0.070955	0.15701	0.154623	-0.034481	-0.077817	-0.067359	-0.027762	-0.040631	0.068393	-0.04345	-0.049489	0.0324	0.132589	0.175469	0.086999	0.078436	-0.025133	-0.048587	0.617476	0.316001	0.505893	0.123495	0.0632	0.101179	0.036549	-0.060803	0.018013	-0.000763	-0.104723	-0.02018
NC	m	-0.051708	0.040765	0.010943	0.021874	0.03007	0.064634	0.010774	0.005334	0.013432	0.00033	0.033406	-0.033197	-0.033438	0.009255	0.024184	-0.042984	-0.05372	0.000346	-0.024499	-0.023718	-0.022281	0.015998	0.027756	0.006206	0.026863	0.014659	-0.041521	-0.050005	-0.01366	0.025687	-0.071503	-0.108571	0.009573	0.097833	0.011477	-0.012977	0.094504	-0.054155	-0.04698	0.018901	-0.010831	-0.009396	0.031838	-0.030214	-0.02737	0.03886	-0.03212	-0.012659
NC	w	0.001761	0.039489	-0.041249	-0.103572	-0.183844	-0.01934	0.026753	-0.007056	0.161565	0.154721	0.137662	0.161277	0.020037	0.056744	-0.07678	-0.198192	-0.190786	-0.075116	-0.151695	-0.106801	0.166749	0.106872	0.273184	0.203093	-0.098438	0.132944	-0.034506	-0.308247	-0.123554	-0.045481	-0.071316	-0.030676	0.215203	0.441358	0.256699	0.24025	0.316642	-0.059991	0.509088	0.063328	-0.011998	0.101818	-0.070001	-0.153947	-0.137149	-0.102252	-0.154698	-0.159094
NC	m	0.024522	-0.010307	-0.014215	-0.18342	-0.239958	-0.211903	-0.126994	-0.156494	0.029652	0.013034	0.031884	0.011739	0.005412	-0.035478	0.030066	-0.054903	-0.24954	-0.27877	-0.151149	-0.063572	0.021252	0.135087	0.090566	0.118409	0.030744	0.003251	-0.033995	-0.155938	-0.195494	-0.267601	-0.30583	-0.304529	-0.097089	-0.015844	-0.004435	-0.024441	-0.452706	-0.337152	-0.990892	-0.090541	-0.06743	-0.198178	-0.190569	-0.18359	-0.231215	-0.21176	-0.194404	-0.206344
NC	w	0.005275	0.029664	-0.034939	-0.033203	-0.063119	-0.115578	-0.038153	-0.140818	-0.185017	-0.156575	-0.12417	0.005292	0.049798	-0.044783	-0.005014	-0.072443	-0.077347	-0.08156	-0.11159	-0.137326	-0.198423	-0.206564	-0.094862	-0.087207	-0.008076	-0.063288	0.071364	-0.04056	-0.01193	-0.102206	-0.019751	-0.15804	-0.163869	-0.209809	-0.098004	-0.04261	-0.63614	-0.735463	-0.653674	-0.127228	-0.147093	-0.130735	-0.062513	-0.085735	-0.043612	-0.070633	-0.077117	-0.051565
NC	w	-0.051506	0.051268	0.000238	-0.02209	-0.003897	0.066515	0.040119	0.009236	0.137507	-0.067154	-0.104699	-0.029652	0.035343	0.026536	-0.061879	-0.096324	-0.053824	-0.122486	0.096689	-0.051925	-0.090352	-0.002991	-0.11456	-0.064818	0.050128	0.048895	-0.099023	0.109058	0.046516	0.051342	0.181887	0.075772	0.146419	0.020108	0.107542	-0.038472	0.186223	-0.171064	0.475527	0.037245	-0.034213	0.095105	0.020162	-0.043986	0.097201	0.013509	-0.090878	0.068972
NC	w	0.06034	-0.022148	-0.038192	0.08858	0.025819	0.019852	-0.013195	0.27756	0.237655	0.130734	0.070584	0.002421	0.053017	-0.035057	-0.01796	0.073737	0.107129	0.080501	0.067259	0.238166	0.249166	0.184905	0.073244	0.060334	0.019231	-0.005624	-0.013607	0.064241	0.073825	-0.005671	-0.039569	0.101416	0.096639	0.1005	-0.039444	-0.042924	0.652606	0.819998	0.253314	0.130521	0.164	0.050663	0.030264	0.082157	0.023206	0.04475	0.087122	0.044131
NC	m	0.072613	-0.007194	-0.065419	-0.036156	-0.004543	-0.035871	-0.009404	-0.027908	0.119286	0.106133	0.011509	-0.022069	-0.023229	-0.035981	0.059209	0.041059	0.021698	0.009314	0.063389	0.123917	0.134183	0.117454	0.117014	0.095487	0.08187	-0.018922	-0.062949	-0.117715	-0.102342	-0.178432	-0.126772	-0.10463	0.005441	-0.0568	-0.128252	-0.087408	0.152235	0.448257	-0.461193	0.030447	0.089652	-0.092239	-0.021494	0.033865	-0.131315	-0.025523	0.024024	-0.13283
NC	m	0.049984	0.003591	-0.053574	-0.021059	0.065569	0.129756	0.184966	-0.118837	-0.110048	0.01386	-0.108249	-0.109675	0.04048	-0.049519	0.00904	0.115644	0.143038	0.112549	0.178903	0.083253	0.061818	0.05828	0.169822	0.124407	-0.142914	0.108904	0.03401	0.053166	0.106106	-0.004583	0.108316	0.097506	0.035101	0.145185	0.102454	-0.054806	0.099697	0.494803	0.381524	0.01994	0.098961	0.076305	0.089808	0.137534	0.065751	0.058089	0.123744	0.051563
AUD	w	0.030399	-0.045221	0.014822	-0.047526	0.023542	0.017813	0.072969	0.07523	0.113244	0.098125	0.04899	0.087475	0.052005	0.02431	-0.076315	-0.090369	-0.074768	-0.116439	-0.015518	-0.048951	-0.031075	-0.014166	0.05538	0.106957	0.029612	0.021788	-0.0514	0.000799	-0.039904	-0.044607	-0.032084	0.047912	-0.03276	-0.069447	-0.035338	0.060857	0.377382	-0.226148	-0.130986	0.075477	-0.04523	-0.026197	0.0167	-0.074274	-0.028949	-0.002057	-0.093859	-0.027904
NC	w	0.003448	-0.015699	0.01225	0.011322	0.039565	0.090846	0.203299	0.165691	0.159517	0.078133	0.037794	-0.001196	-0.003371	0.017575	-0.014204	0.002178	0.024696	0.067247	0.132168	0.134474	0.145875	0.104461	0.046125	-0.011505	-0.015678	0.020358	-0.004679	-0.009035	0.009553	0.074617	0.169462	0.119052	0.093125	0.07492	0.036858	-0.004339	0.697486	0.584225	0.531175	0.139497	0.116845	0.106235	0.086258	0.056572	0.061149	0.047244	0.031374	0.025045
NC	w	-0.031673	0.018897	0.012776	0.015136	0.020077	0.038778	-0.087489	0.044627	0.207746	0.015077	-0.067073	-0.179035	-0.045338	0.003483	0.041854	0.101125	0.135048	0.185745	-0.03302	0.147212	0.26623	-0.039047	-0.025796	-0.078386	-0.036461	-0.023082	0.059543	-0.000272	0.001452	0.15884	-0.110579	-0.012097	0.195521	0.021095	-0.069314	-0.1494	0.218739	0.52712	0.25278	0.043748	0.105424	0.050556	-0.003374	0.097224	0.01236	0.024664	0.140639	0.05334
NC	w	0.061887	0.005696	-0.067583	0.097794	0.043734	-0.051322	0.026271	0.064037	0.238237	0.189571	0.0752	0.070662	0.068286	0.034286	-0.102572	-0.010494	0.021659	-0.085343	-0.075936	0.052225	0.225608	0.289027	0.17648	0.089801	0.011997	0.00972	-0.021717	0.044606	0.022372	0.046951	-0.026348	0.073455	0.222605	0.139063	0.063143	0.065016	0.466795	0.405581	0.455727	0.093359	0.081116	0.091145	0.029119	-0.037529	0.021895	0.030069	-0.024726	0.037976
AUD	w	0.002665	0.055096	-0.057761	-0.035064	-0.036506	0.032195	0.027965	0.209014	0.276967	0.090168	-0.007233	-0.03723	0.031459	0.023369	-0.054829	-0.087644	0.001701	0.055192	0.052283	0.178472	0.266232	0.120291	0.065059	0.048029	-0.000239	0.035269	-0.03503	-0.068528	-0.01855	0.079957	0.121868	0.272651	0.422279	0.141753	0.110846	0.044107	0.636309	0.67247	1.03851	0.127262	0.134494	0.207702	-0.002852	0.005383	0.028687	-0.013125	-0.01025	-0.002374
AUD	w	0.12579	0.016345	-0.142135	-0.05102	-0.015025	-0.01751	0.115651	0.078423	0.006447	0.049026	0.065576	0.001654	-0.040647	-0.001585	0.042232	-0.088567	-0.086787	-0.111395	0.085195	0.008555	0.059537	-0.09805	-0.05234	-0.018756	-0.035045	0.023675	0.011371	-0.017173	-0.043651	0.058728	0.082468	0.031131	0.036255	0.096489	0.082394	0.158532	0.232037	-0.056159	0.305071	0.046407	-0.011232	0.061014	0.008024	-0.050388	0.020093	-0.027852	-0.095583	-0.000699
NC	w	0.008489	-0.033632	0.025143	0.09394	-0.145469	0.010719	-0.116616	0.038126	-0.433718	0.110864	-0.296386	-0.023595	-0.022007	0.01391	0.008097	-0.045656	-0.207481	0.005319	-0.093346	0.047102	-0.256536	0.229008	-0.276076	-0.00978	-0.002951	-0.088464	0.091415	-0.047539	-0.00337	0.057797	0.073011	0.137794	-0.281555	0.266832	-0.223673	0.048132	-0.390624	-0.068453	0.253878	-0.078125	-0.013691	0.050776	-0.039356	-0.085291	0.019975	-0.013603	-0.082606	0.002296
AUD	w	0.015544	-0.01069	-0.004854	-0.010186	-0.046731	-0.106566	-0.111892	0.058589	0.050504	0.12781	0.131187	0.032159	0.029121	0.004883	-0.034004	0.029231	0.028097	-0.002271	0.051294	0.026611	0.106271	0.104414	0.091639	0.10756	0.037341	0.006793	-0.044135	0.041898	0.022351	-0.017589	0.089113	0.043876	0.124022	0.091571	0.124536	0.191062	0.018445	0.286319	0.330993	0.003689	0.057264	0.066199	-0.068844	0.026588	0.033943	-0.054494	0.018352	0.015553
NC	m	0.006307	-0.019832	0.013525	0.085779	0.095866	0.054422	0.141602	0.1222	0.07311	-0.074243	-0.064141	-0.085621	0.031317	0.009867	-0.041184	0.025929	0.043831	-0.011608	0.011886	0.047477	0.0259	-0.058819	-0.110536	-0.071299	0.002016	0.024141	-0.026157	0.005822	0.06812	0.033408	0.156194	0.119768	0.062504	-0.089446	-0.031021	-0.007318	0.317091	0.014836	0.282428	0.063418	0.002967	0.056486	0.094417	0.01751	0.065886	0.078689	0.019384	0.035783
AUD	w	-0.02475	-0.012917	0.037668	0.042785	0.060957	0.115095	0.099817	0.130482	0.103945	0.08313	-0.02132	-0.046188	0.037474	-0.020599	-0.016876	-0.041805	-0.025005	0.038346	0.052385	0.005179	-0.020566	-0.083441	-0.100802	-0.086612	0.014914	-0.024535	0.009621	0.070791	0.064726	0.142949	0.125617	0.065098	0.024815	-0.042151	-0.055431	-0.050742	0.532468	-0.008096	0.316328	0.106494	-0.001619	0.063266	0.079664	0.00598	0.101021	0.072946	-0.009488	0.092822
AUD	w	-0.001236	-0.010405	0.011642	0.011184	0.05916	0.050138	0.165402	0.075657	0.12891	0.085184	0.075931	0.012699	-0.017199	0.009972	0.007226	0.046223	0.030346	0.079001	0.179404	0.04143	0.089406	0.04254	-0.008208	0.017916	-0.000628	0.028926	-0.028298	0.013176	0.04233	0.064556	0.246018	0.079701	0.138003	0.113468	0.001661	0.025191	0.505291	0.431782	0.641746	0.101058	0.086356	0.128349	0.071471	0.083743	0.09152	0.040161	0.051857	0.04002
AUD	w	-0.011623	0.06192	-0.050297	0.028714	-0.051428	-0.010993	0.012741	0.023196	0.105611	-0.012191	-0.013767	-0.009386	-0.028158	-0.033425	0.061583	-0.066008	-0.11914	-0.025335	-0.131031	0.061528	0.054104	-0.080007	-0.060985	0.009716	0.056815	0.004514	-0.061329	-0.183891	-0.201056	-0.159381	-0.141929	-0.218123	-0.142992	-0.223647	-0.059441	-0.045044	0.118364	-0.120741	-0.886071	0.023673	-0.024148	-0.177214	-0.005241	-0.085378	-0.171564	-0.011236	-0.070161	-0.181442
AUD	m	0.043558	0.016734	-0.060291	-0.071493	-0.055999	-0.009715	-0.021682	-0.102722	-0.135258	-0.197856	-0.174125	-0.063989	0.031235	0.020553	-0.051788	-0.039338	-0.015553	-0.100987	-0.056718	-0.02162	-0.05338	-0.192375	-0.173044	-0.158708	-0.026065	0.04386	-0.017795	-0.080816	-0.112115	-0.094327	-0.103711	-0.110855	-0.18377	-0.275415	-0.302089	-0.208997	-0.467233	-0.42508	-0.768079	-0.093447	-0.085016	-0.153616	-0.039722	-0.053149	-0.097742	-0.045735	-0.051959	-0.095753
AUD	m	-0.001449	0.005189	-0.00374	0.065992	0.026155	0.059913	0.066295	-0.000627	-0.075913	0.004998	0.079537	0.070245	0.008556	-0.010326	0.001771	-0.019725	-0.017974	0.019346	0.070807	0.001296	-0.1368	-0.050426	0.006755	0.024941	0.019242	-0.037732	0.01849	0.017981	0.007044	0.02868	0.064916	-0.03291	-0.140739	-0.059132	0.035158	0.017219	0.054665	-0.095777	-0.139183	0.010933	-0.019156	-0.027837	0.054589	0.013114	0.029655	0.050687	-0.006117	0.017902
AUD	m	0.054239	-0.020463	-0.033776	-0.124296	-0.138125	-0.118008	-0.099767	-0.052935	0.018581	-0.029957	0.016133	0.016107	0.023689	-0.02956	0.005871	-0.060202	-0.042719	-0.008742	0.025287	0.047945	0.195178	0.070181	0.072892	0.085577	-0.045016	-0.009121	0.054137	-0.145726	-0.097677	-0.015951	-0.055232	-0.067618	0.016243	0.019155	0.029685	0.015764	-0.282084	0.329849	-0.103402	-0.056417	0.06597	-0.02068	-0.120049	-0.021594	-0.078646	-0.126809	-0.037221	-0.086451
AUD	m	0.053453	-0.128437	0.074985	0.020921	-0.035616	-0.088975	-0.017139	-0.022198	0.070897	-0.092953	0.005566	0.023022	-0.019977	0.031117	-0.01114	-0.026986	-0.098027	0.028918	-0.016892	0.05797	0.036413	0.031026	-0.071357	0.133511	-0.04243	-0.01774	0.06017	0.055269	0.031866	0.166932	0.114082	0.090479	-0.012383	0.100015	-0.071998	-0.041289	-0.150368	0.137435	0.459126	-0.030074	0.027487	0.091825	-0.030202	-0.028247	0.092037	-0.034557	-0.032032	0.084689
NC	w	-0.067516	-0.032588	0.100104	-0.0124	-0.090265	0.013724	-0.042845	-0.011091	0.050021	0.100691	0.065481	-0.039749	0.025953	-0.059211	0.033258	-0.011684	0.085654	0.090388	0.134433	0.156173	0.255452	0.251326	0.190013	0.046956	0.069439	-0.020548	-0.048891	-0.011527	-0.033292	-0.094745	-0.117473	0.041085	0.238351	0.301982	0.142389	0.044129	0.1105	0.887773	0.369201	0.0221	0.177555	0.07384	-0.032946	0.074698	-0.064259	-0.029647	0.054786	-0.046522
NC	w	-0.026868	0.008097	0.018771	0.023559	0.024655	0.032612	0.014145	0.062223	0.006092	-0.036445	-0.050805	-0.02594	-0.016203	0.016727	-0.000524	0.029418	-0.000229	0.015661	0.006451	0.041519	-0.004813	-0.026159	-0.055059	-0.052168	-0.00411	-0.002496	0.006606	0.017134	0.016659	0.041149	0.038957	0.045896	-0.002339	-0.020554	-0.064512	-0.03251	0.078626	0.032658	0.103109	0.015725	0.006532	0.020622	0.023743	0.012825	0.028475	0.026942	0.01495	0.024981
NC	m	-0.046309	0.010045	0.036263	-0.034527	-0.06195	-0.119055	-0.0303	-0.064189	-0.011753	0.035026	-0.023753	-0.033861	-0.001969	-0.004869	0.006838	-0.057742	-0.068665	0.005105	-0.050065	-0.04982	0.079297	0.014696	-0.029557	0.070351	-0.009242	0.066474	-0.057232	-0.042428	-0.046037	-0.096239	-0.064098	-0.065799	-0.043707	-0.04931	-0.040866	-0.002786	-0.19027	-0.000787	-0.319152	-0.038054	-0.000157	-0.06383	-0.061458	-0.042842	-0.0622	-0.071844	-0.040434	-0.061568
NC	w	0.042249	-0.031312	-0.010936	-0.028452	-0.038993	-0.020639	-0.088154	-0.077807	0.001517	0.015265	-0.07131	-0.022149	-0.000365	-0.007866	0.00823	-0.033457	-0.03363	-0.062068	-0.017195	-0.06094	0.019388	-0.097509	-0.074002	-0.124562	-0.003999	-0.025809	0.029807	-0.033233	-0.052245	-0.038511	-0.025601	-0.045596	0.004223	0.037869	-0.008023	-0.034854	-0.169818	-0.218323	-0.067616	-0.033964	-0.043665	-0.013523	-0.04406	-0.036588	-0.037398	-0.029362	-0.043052	-0.04133
AUD	m	-0.003257	-0.006532	0.00979	-0.031313	0.06088	0.047938	0.075184	0.081976	0.191112	0.205562	0.083237	0.116791	0.029541	-0.056633	0.027092	-0.065916	-0.009201	0.090147	0.156045	0.020295	0.293352	0.301216	0.157286	0.133683	-0.046174	0.018411	0.027763	-0.021304	-0.014602	0.025655	-0.035545	-0.164209	0.135201	0.015909	-0.037642	-0.099688	0.601772	0.861055	-0.02299	0.120354	0.172211	-0.004598	0.038173	0.042769	-0.011449	0.025835	0.00501	-0.003417
AUD	m	0.007019	-0.000799	-0.00622	-0.028368	-0.003578	0.009225	0.079977	0.103489	0.147998	0.092955	0.138472	0.041981	0.005878	-0.037639	0.031761	-0.096012	-0.075975	0.017441	0.032418	0.019795	0.070547	0.094382	0.077983	0.051538	0.00253	-0.017921	0.015392	-0.075515	0.08556	0.107963	0.166888	0.163584	0.134827	0.074847	0.072497	0.001188	0.433644	0.234583	0.648108	0.086729	0.046917	0.129622	0.014314	-0.030532	0.071224	-0.007574	-0.051515	0.039336
NC	m	-0.043021	0.007257	0.035764	0.085096	0.125581	0.1616	0.134294	-0.038779	0.033088	-0.00704	-0.086193	-0.094549	-0.056017	0.009759	0.046258	0.054016	0.14575	0.161233	0.117275	-0.031586	-0.037052	-0.005109	-0.117519	-0.096027	-0.020511	0.014503	0.006008	-0.004741	-0.071291	0.067329	0.079755	-0.005515	-0.0105	-0.034599	-0.125666	-0.14195	0.283163	0.204761	0.09647	0.056633	0.040952	0.019294	0.126643	0.119569	0.017763	0.124092	0.120333	-0.002901
NC	m	0.026876	-0.008849	-0.018028	-0.029955	0.031273	0.080665	0.13163	0.224474	0.195428	0.059397	0.00396	0.000976	0.014791	-0.004621	-0.01017	-0.049168	0.016589	0.152326	0.178197	0.196394	0.20763	0.178249	0.1237	0.093449	-0.016856	0.01487	0.001986	-0.002825	0.056155	0.087011	0.124309	0.113487	0.132133	0.021283	-0.072327	0.004089	0.691594	0.912795	0.478223	0.138319	0.182559	0.095645	0.053403	0.074486	0.066162	0.027328	0.039916	0.04678
NC	w	0.058099	-0.015621	-0.042478	-0.076297	-0.047947	0.069849	0.141495	0.17666	0.280082	0.202871	-0.069224	-0.138795	-0.003703	-0.007306	0.011009	0.020428	0.11581	0.111218	0.188909	0.246137	0.249238	0.169616	0.025069	-0.07583	0.004446	-0.022561	0.018115	-0.008641	0.079155	0.143701	0.116555	0.260519	0.370939	0.2902	0.124814	0.026156	0.870958	0.965118	1.18191	0.174192	0.193024	0.236383	0.021775	0.109091	0.082693	-0.018132	0.082485	0.071405
AUD	m	-0.033647	0.12607	-0.092423	-0.121153	-0.146061	0.04219	0.095553	-0.114	0.025881	0.188124	-0.05832	-0.070878	0.022927	0.081997	-0.104925	-0.112811	-0.167961	-0.014684	0.029806	-0.065167	-0.029723	-0.097353	-0.069624	-0.176547	0.037585	-0.019921	-0.017663	-0.01447	-0.012683	0.002624	0.093697	-0.01695	0.177295	0.168742	-0.100706	0.015504	0.237748	-0.177121	0.425407	0.04755	-0.035424	0.085082	-0.032368	-0.066412	0.017292	-0.075008	-0.098485	-0.008176
AUD	m	0.044943	-0.052427	0.007484	0.103455	0.052967	0.043832	0.155279	0.079037	-0.005557	-0.026547	-0.031783	-0.140323	-0.008951	0.045718	-0.036766	0.030492	-0.009981	0.120453	-0.016247	0.104869	0.17538	0.240484	-0.057957	-0.20756	0.033263	0.062013	-0.095276	-0.092739	-0.084288	0.12885	0.026161	0.206537	0.158442	0.16683	0.002899	0.091203	0.246045	0.624939	0.68682	0.049209	0.124988	0.137364	0.088883	0.031179	-0.005504	0.066751	0.046988	-0.016059
NC	m	-0.028728	-0.068611	0.097338	0.037958	0.058078	0.127104	0.167296	-0.197555	0.063908	0.034819	-0.023454	0.019495	-0.070945	0.018939	0.052006	0.029473	0.046086	-0.006388	-0.01838	-0.162365	0.110479	0.164586	0.170422	0.034057	-0.079023	0.016758	0.062265	-0.074185	0.072975	0.124493	-0.003477	-0.140943	-0.098459	0.028054	-0.092466	-0.132772	0.195572	0.087932	-0.090331	0.039114	0.017587	-0.018066	0.097609	0.012698	0.029952	0.07438	0.023057	0.041095
NC	m	0.127602	0.054951	-0.182553	0.154031	0.137286	0.184436	0.188058	0.160701	0.181516	0.155381	0.086656	0.040762	0.084907	-0.014154	-0.070752	0.057619	0.065879	0.179639	0.090158	0.080023	0.163939	0.157377	-0.007823	-0.030012	0.106434	-0.036121	-0.070314	0.098965	0.116285	0.224347	0.167297	0.219488	0.214973	0.008561	-0.046432	-0.024366	0.870091	0.671136	0.834666	0.174018	0.134227	0.166933	0.165953	0.098324	0.151723	0.158584	0.101046	0.146532
AUD	m	0.010699	0.025067	-0.035766	-0.08248	-0.146575	-0.165377	0.005332	-0.086411	-0.063236	-0.05089	-0.051967	0.04431	-0.001005	-0.062964	0.063969	-0.038674	-0.104973	-0.095647	-0.067961	0.0534	0.090722	0.092185	-0.060435	0.004329	-0.008386	-0.005674	0.01406	-0.063962	-0.231595	-0.143485	-0.04468	-0.067832	-0.051212	0.001818	-0.085546	-0.076319	-0.360582	0.072699	-0.305391	-0.072116	0.01454	-0.061078	-0.097275	-0.076814	-0.12093	-0.131477	-0.079765	-0.146347
NC	m	-0.004336	0.010844	-0.006507	-0.021238	-0.028933	0.004409	0.033958	-0.004775	0.003803	-0.012648	-0.002676	0.017862	0.004216	-0.010098	0.005882	-0.026688	0.001618	0.026814	0.043193	0.052027	0.003794	-0.011475	-0.013707	0.005976	0.007046	0.018789	-0.025835	-0.050598	-0.030038	-0.010633	0.040499	0.024475	0.017023	-0.031782	-0.040726	-0.023264	0.024747	0.114354	0.039583	0.004949	0.022871	0.007917	-0.002951	0.011234	-0.012693	-0.015254	0.000581	-0.030423
NC	m	0.023697	-0.033179	0.009482	-0.04237	0.020214	0.063648	0.119122	0.150171	0.180231	0.142305	0.130432	0.13268	0.038905	-0.053816	0.01491	-0.069916	-0.059223	-0.000106	0.079291	0.152117	0.126619	0.064197	-0.022215	0.061816	0.013701	0.041696	-0.055397	0.012266	0.058743	0.076112	0.13563	0.090783	0.280776	0.132871	0.102661	0.107468	0.655476	0.422118	0.716172	0.131095	0.084424	0.143234	0.040154	-0.012489	0.070688	0.013831	-0.043082	0.04904
AUD	w	0.017105	-0.025863	0.008758	0.062426	0.154821	0.308754	0.340333	0.480125	0.537422	0.380182	0.157507	0.070751	0.064993	0.001713	-0.066707	-0.079183	0.151417	0.154592	0.308291	0.468585	0.441368	0.319058	0.072996	-0.04161	-0.044684	0.043382	0.001302	-0.045717	0.156978	0.218904	0.337273	0.440424	0.404161	0.230903	0.065926	-0.057238	2.04682	1.69189	1.63167	0.409363	0.338379	0.326333	0.216583	0.133779	0.16686	0.175333	0.075609	0.110055
NC	m	0.003459	0.022144	-0.025602	0.077541	0.059296	-0.028658	0.069103	0.006927	0.061575	-0.202964	-0.198036	-0.215006	0.061297	-0.046481	-0.014815	0.034217	0.033522	0.156419	0.301914	0.130522	0.106421	-0.148301	-0.19139	-0.096865	-0.013942	-0.055306	0.069247	0.078115	0.075244	0.008195	0.219382	-0.016123	0.032382	-0.18039	-0.140274	0.000825	-0.094017	0.546977	0.063446	-0.018804	0.109395	0.012689	0.044321	0.131518	0.095234	0.03606	0.074719	0.053851
NC	m	-0.003362	0.019961	-0.016599	0.080479	0.299335	0.179226	0.114436	0.265841	0.353509	0.15123	-0.011399	-0.087036	0.000479	0.018069	-0.018548	-0.038501	0.073318	0.076482	0.10763	0.277233	0.131857	0.066156	0.006674	0.035729	-0.035105	0.036905	-0.0018	0.090358	0.094969	-0.028075	0.113457	0.114596	-0.030803	-0.053645	-0.032382	0.014681	1.06424	0.659357	0.11553	0.212848	0.131871	0.023106	0.168369	0.054732	0.067677	0.186347	0.0371	0.052417
AUD	m	0.001954	0.007055	-0.00901	-0.03456	-0.028021	-0.008034	0.033987	0.003901	-0.01124	-0.004186	-0.010419	0.02959	0.001876	-0.009713	0.007837	-0.01921	0.008877	0.034855	0.048494	0.0884	-0.01226	-0.000539	-0.031225	0.021366	0.013606	0.023952	-0.037558	-0.049123	-0.018865	0.023259	0.04249	0.051698	0.030624	-0.019755	-0.049505	-0.009628	0.014428	0.158949	0.128317	0.002886	0.03179	0.025663	-0.009157	0.018254	-0.00056	-0.023538	0.008174	-0.01491
NC	m	0.006306	0.033174	-0.03948	0.023347	-0.059826	-0.074015	-0.029329	0.038075	0.053865	0.070927	0.013977	-0.0119	0.003161	0.011296	-0.014457	-0.042409	-0.011228	-0.064539	-0.021045	0.004913	0.011959	-0.04001	-0.037455	-0.000117	-0.007095	-0.030793	0.037888	0.107723	0.039985	-0.025834	0.000334	0.139853	0.144171	0.027704	-0.036292	0.002739	0.059524	-0.108722	0.286229	0.011905	-0.021744	0.057246	-0.034956	-0.034805	0.030552	-0.036831	-0.039392	0.040625
AUD	m	-0.031288	0.005295	0.025993	-0.074656	-0.099206	0.071161	-0.033934	0.071607	0.35585	0.08923	0.115209	0.216978	0.199702	-0.01461	-0.185092	-0.232507	0.01441	0.062888	0.038881	-0.000823	0.299825	0.097831	0.204378	0.28206	-0.21759	0.172692	0.044898	-0.067966	-0.058426	0.212076	-0.028634	0.069226	0.15096	0.222279	0.111965	0.292821	0.553914	0.498602	0.625906	0.110783	0.09972	0.125181	-0.034159	-0.029082	0.014263	-0.034234	-0.051736	0.028561
AUD	w	-0.011033	-0.011791	0.022824	0.004481	0.014447	0.022017	0.033079	0.086	0.102409	0.057583	-0.009155	-0.076732	-0.023344	-0.025654	0.048998	0.083869	0.115892	0.043056	0.126047	0.146557	0.218723	0.115229	-0.007611	-0.033968	0.009923	0.012584	-0.022507	-0.059845	-0.140476	-0.070275	0.039123	0.071121	0.128073	0.048589	-0.045915	-0.072341	0.301088	0.649612	0.21663	0.060218	0.129922	0.043326	0.018506	0.092216	-0.057868	0.013648	0.080939	-0.090199
AUD	w	-0.023425	-0.036355	0.05978	0.083838	0.108957	0.190724	0.183829	0.071491	0.08909	0.029974	-0.024702	-0.006608	-0.024771	-0.000147	0.024918	0.019925	0.039868	0.081891	0.151676	0.077263	0.132805	-0.042683	-0.091818	-0.038302	0.056357	-0.014065	-0.042292	-0.065821	-0.027548	0.081646	0.129975	0.031409	0.0225	-0.017179	-0.099624	-0.101962	0.565109	0.400953	0.248351	0.113022	0.080191	0.04967	0.141837	0.07334	0.029563	0.12784	0.047228	-0.003908
AUD	m	-0.180857	0.145383	0.035475	0.029858	0.095495	0.064583	0.14733	0.104148	0.144901	0.149863	-0.132899	-0.51662	-0.018816	0.023148	-0.004332	0.010014	0.116311	0.0248	0.198553	0.133236	0.090048	-0.093396	-0.287738	-0.05706	-0.081775	-0.082447	0.164222	0.069993	0.236843	0.267348	0.195377	0.302462	0.14699	0.194247	0.016314	0.039615	0.610826	0.353241	1.10642	0.122165	0.070648	0.221285	0.084317	0.08742	0.19239	0.063312	0.050375	0.191395
AUD	m	-0.066188	0.014946	0.051242	-0.054573	-0.018964	-0.032641	-0.065438	-0.052195	-0.048298	-0.08726	-0.065129	-0.062579	-0.042034	0.021086	0.020948	-0.095615	-0.101505	-0.092914	0.098508	0.076536	0.128261	0.068893	0.164357	0.140611	-0.031817	-0.000442	0.032259	0.007097	0.068925	0.02131	0.170932	0.109386	0.024953	0.158079	0.066087	0.083929	-0.285832	0.279284	0.48466	-0.057166	0.055857	0.096932	-0.042904	-0.047881	0.067066	-0.035393	-0.096678	0.032444
