# Supplementary material for: Brain responsivity to emotional faces differs in men and women with and without a history of alcohol use disorder
Source: PLoS One. 2021 Jun 9;16(6):e0248831. doi: 10.1371/journal.pone.0248831 (PMC8189468; doi:10.1371/journal.pone.0248831)
Supplement: S2 File — (CSV) [file pone.0248831.s018.csv]

Group	Gender	pos0	pos1	pos2	pos3	pos4	pos5	pos6	pos7	pos8	pos9	pos10	pos11	neg0	neg1	neg2	neg3	neg4	neg5	neg6	neg7	neg8	neg9	neg10	neg11	neu0	neu1	neu2	neu3	neu4	neu5	neu6	neu7	neu8	neu9	neu10	neu11	ignore1	ignore2	ignore3	Pos5thru9	Neg5thru9	Neu5thru9	Pos3thru6	Neg3thru6	Neu3thru6	Pos3thru5	Neg3thru5	Neu3thru5
AUD	w	-0.046381	0.047565	-0.001183	-0.01577	0.087997	0.136266	0.123758	0.228834	0.092308	0.142236	0.126301	0.081474	-0.030326	0.004759	0.025567	-0.040311	0.061837	0.16316	0.233166	0.352038	0.376822	0.090714	-0.016223	0.002408	0.013364	0.004614	-0.017978	0.059697	0.060675	0.075435	0.21797	0.214795	0.354027	0.256467	0.190589	0.071662	0.723401	1.2159	1.11869	0.14468	0.24318	0.223739	0.083063	0.104463	0.103444	0.069497	0.061562	0.065269
NC	w	-0.00141	0.00268	-0.00127	0.179331	0.578744	0.803164	0.711243	0.619097	0.580946	0.37733	0.156953	-0.010414	-0.03525	0.015498	0.019752	0.21569	0.595292	0.785594	0.732888	0.687737	0.634778	0.411206	0.123338	-0.025576	-0.012964	0.007662	0.005301	0.167224	0.556261	0.741223	0.699952	0.677339	0.592422	0.338043	0.080035	-0.050441	3.09178	3.2522	3.04898	0.618356	0.650441	0.609796	0.568121	0.582366	0.541165	0.520413	0.532192	0.488236
NC	w	0.049755	-0.034967	-0.014787	0.10092	0.280182	0.352827	0.194727	0.165355	0.43895	0.306101	0.127825	0.076646	0.012544	-0.036436	0.023892	0.021675	0.237753	0.318981	0.224621	0.230207	0.395871	0.188736	0.069724	0.090227	0.03317	-0.013215	-0.019954	0.08185	0.228952	0.29891	0.201244	0.216368	0.404102	0.295591	0.163364	0.098758	1.45796	1.35842	1.41622	0.291592	0.271683	0.283243	0.232164	0.200757	0.202739	0.244643	0.192803	0.203237
NC	m	0.003633	-0.001751	-0.001882	0.011671	0.175246	0.363194	0.374239	0.346718	0.361174	0.277138	0.167035	0.02981	-0.005919	-0.001611	0.007529	0.060015	0.27774	0.43707	0.409576	0.366367	0.366939	0.251793	0.116305	0.032815	0.022578	0.000173	-0.022751	0.00829	0.21891	0.402802	0.410421	0.398699	0.39608	0.305323	0.178151	0.053572	1.72246	1.83174	1.91332	0.344493	0.366349	0.382665	0.231088	0.2961	0.260106	0.18337	0.258275	0.210001
NC	w	0.029565	0.000286	-0.029851	0.056753	0.194969	0.307663	0.292995	0.275646	0.303395	0.233052	0.062398	0.063941	0.029758	0.003107	-0.032866	0.046282	0.22928	0.341818	0.270136	0.285131	0.34631	0.232068	0.100917	0.027297	0.008155	0.02189	-0.030045	0.028311	0.192618	0.28115	0.223131	0.225211	0.345625	0.203507	0.014331	-0.004502	1.41275	1.47546	1.27862	0.28255	0.295093	0.255725	0.213095	0.221879	0.181303	0.186462	0.205793	0.16736
AUD	w	0.030215	0.059429	-0.089644	0.015224	0.114135	0.215373	0.162448	0.178884	0.126495	0.025523	-0.035468	-0.058387	0.079373	0.008961	-0.088334	0.002487	0.192772	0.364508	0.261303	0.115231	0.312361	0.127767	0.010956	-0.058102	0.042738	0.056004	-0.098742	0.104369	0.29756	0.27491	0.222697	0.304593	0.428418	0.202587	0.084203	0.017444	0.708723	1.18117	1.43321	0.141745	0.236234	0.286641	0.126795	0.205268	0.224884	0.114911	0.186589	0.225613
AUD	w	-0.088239	0.066492	0.021747	0.074976	-0.1025	-0.127693	-0.197409	-0.24309	0.085607	0.183122	0.112891	0.385625	0.150087	-0.090615	-0.059472	-0.164936	-0.284409	-0.098917	0.092518	0.063173	0.101635	0.059249	0.035927	-0.121835	-0.038066	0.029475	0.008592	0.129578	0.145981	0.240491	0.421028	0.36847	0.261965	0.313371	0.268035	0.002394	-0.299463	0.217659	1.60532	-0.059893	0.043532	0.321065	-0.088156	-0.113936	0.23427	-0.051739	-0.182754	0.172017
NC	m	0.026687	-0.023629	-0.003058	0.177284	0.552812	0.6828	0.512525	0.43472	0.420182	0.240948	0.014193	-0.114689	-0.025741	0.036081	-0.01034	0.225498	0.543312	0.697736	0.545826	0.449011	0.413624	0.367454	0.05908	-0.054086	0.002176	-0.024833	0.022657	0.199922	0.570273	0.720742	0.477217	0.376485	0.377123	0.276248	0.053463	-0.092482	2.29118	2.47365	2.22782	0.458235	0.49473	0.445563	0.481355	0.503093	0.492038	0.470965	0.488849	0.496979
NC	w	0.019885	-0.020554	0.000669	0.080014	0.238816	0.372442	0.35718	0.376466	0.515323	0.353078	0.087711	-0.026809	-0.011641	0.008701	0.002941	0.12051	0.316549	0.472187	0.377146	0.420163	0.505355	0.380703	0.052185	-0.114608	-0.010604	0.007155	0.00345	0.112631	0.34314	0.543535	0.4652	0.427775	0.488846	0.380307	0.158776	0.012108	1.97449	2.15555	2.30566	0.394898	0.431111	0.461133	0.262113	0.321598	0.366126	0.230424	0.303082	0.333102
AUD	m	-0.012711	0.023154	-0.010443	0.022975	0.122497	0.139424	0.079951	0.177978	0.302595	0.194536	0.135646	0.044856	0.075183	-0.013573	-0.06161	-0.037838	0.023958	0.144096	0.127341	0.255311	0.255673	0.170331	0.062299	0.006444	0.005274	0.039155	-0.044429	-0.037767	0.087394	0.056708	-0.017354	0.01671	0.079382	0.03989	-0.031008	-0.102774	0.894484	0.952752	0.175338	0.178897	0.19055	0.035068	0.091212	0.064389	0.022246	0.094966	0.043405	0.035445
AUD	m	-0.071599	0.05356	0.018039	0.115682	0.093485	0.189857	0.06844	0.066119	0.152274	0.079502	-0.086742	-0.08034	-0.04989	-0.02874	0.07863	0.049076	-0.005665	0.109523	0.007771	-0.079732	0.160244	0.104536	0.042742	-0.073786	-0.08858	0.016424	0.072156	0.071258	0.104711	0.138711	0.066267	0.117355	0.186637	0.058541	0.096804	-0.083023	0.556193	0.302343	0.567511	0.111239	0.060469	0.113502	0.116866	0.040176	0.095237	0.133008	0.050978	0.104893
AUD	m	0.003479	0.000571	-0.00405	0.068749	0.195066	0.221171	0.197141	0.342068	0.385875	0.195704	0.03424	0.013571	0.017871	0.006085	-0.023956	0.089971	0.21816	0.265075	0.285107	0.383716	0.429794	0.272947	0.135683	0.015594	-0.021356	-0.005731	0.027087	0.105472	0.198411	0.219145	0.17923	0.323085	0.348639	0.114565	-0.013962	-0.069078	1.34196	1.63664	1.18466	0.268392	0.327328	0.236933	0.170532	0.214578	0.175565	0.161662	0.191069	0.174343
AUD	m	0.07535	0.003343	-0.078693	-0.006776	0.032777	0.065119	0.049365	0.124458	0.063161	0.058034	0.015395	0.033783	0.019125	-0.033556	0.014431	0.018585	0.045814	0.108491	0.174744	0.151911	0.085619	0.055036	0.022599	0.068832	0.004065	0.009578	-0.013643	0.004874	-0.004089	-0.107969	-0.050584	-0.051764	0.002661	-0.044294	-0.135351	-0.007952	0.360138	0.5758	-0.25195	0.072028	0.11516	-0.05039	0.035121	0.086908	-0.039442	0.030374	0.05763	-0.035728
NC	w	0.034801	-0.016392	-0.018409	0.018237	0.13126	0.168636	0.056374	0.108289	0.176844	0.137921	0.005472	0.017012	0.023519	-0.007589	-0.01593	0.066182	0.206113	0.214324	0.092128	0.08509	0.122843	0.097035	0.02775	0.041453	-0.022604	-0.030953	0.053557	0.119996	0.240544	0.177344	0.071833	0.076088	0.080857	0.072045	0.036628	0.010682	0.648064	0.61142	0.478167	0.129613	0.122284	0.095633	0.093627	0.144687	0.152429	0.106044	0.162206	0.179294
NC	w	-0.085327	0.018488	0.066839	0.199085	0.490355	0.528663	0.331593	0.51834	0.588124	0.122403	-0.043874	-0.0512	0.036012	-0.067584	0.031572	0.235658	0.589254	0.686927	0.525069	0.518608	0.513447	0.105813	-0.155284	-0.173485	-0.081077	-0.088167	0.169243	0.441888	0.603611	0.862447	0.669621	0.667552	0.820273	0.538757	0.221221	0.056681	2.08912	2.34986	3.55865	0.417825	0.469973	0.71173	0.387424	0.509227	0.644392	0.406034	0.503946	0.635982
AUD	w	0.017486	0.013172	-0.030658	0.068338	0.183046	0.250852	0.240032	0.207265	0.298308	0.224409	0.137818	0.072544	-0.10064	0.022824	0.077816	0.161222	0.291336	0.427988	0.40829	0.318512	0.296814	0.335512	0.265588	0.082774	-0.024599	0.011213	0.013386	0.14226	0.251034	0.355219	0.369044	0.343957	0.321009	0.282748	0.144986	0.111297	1.22087	1.78712	1.67198	0.244173	0.357423	0.334395	0.185567	0.322209	0.279389	0.167412	0.293515	0.249504
NC	m	-0.018037	0.101517	-0.08348	0.249319	0.37229	0.455373	0.388032	0.437635	0.389034	0.340152	0.12101	0.099192	0.010054	0.015397	-0.025451	0.020035	0.15378	0.2915	0.291459	0.41504	0.308766	0.213995	0.051745	-0.071967	0.02162	0.019548	-0.041168	0.134647	0.164862	0.294152	0.354053	0.423328	0.310029	0.323875	0.246553	0.229173	2.01023	1.52076	1.70544	0.402045	0.304152	0.341088	0.366254	0.189193	0.236928	0.358994	0.155105	0.197887
NC	m	0.070051	-0.004135	-0.065916	0.03928	0.253661	0.375689	0.399916	0.434934	0.307443	0.194717	0.111365	0.04322	0.030688	-0.004799	-0.025889	0.03348	0.191891	0.334098	0.380357	0.381096	0.235029	0.166516	0.09564	0.041993	0.053762	-0.019921	-0.033841	0.08603	0.298471	0.421857	0.459336	0.444002	0.295728	0.198813	0.149908	0.08842	1.7127	1.4971	1.81974	0.34254	0.299419	0.363947	0.267137	0.234956	0.316424	0.222877	0.18649	0.268786
AUD	w	0.038382	0.010811	-0.049193	0.040875	0.235638	0.383004	0.29053	0.207296	0.178202	0.145054	0.078335	0.100737	-0.042599	0.049612	-0.007013	0.113988	0.252497	0.338425	0.26085	0.200814	0.207242	0.096099	0.103689	0.082117	-0.02319	0.051017	-0.027826	0.122297	0.28645	0.357912	0.298222	0.24604	0.186689	0.138225	0.067311	0.051351	1.20409	1.10343	1.22709	0.240817	0.220686	0.245418	0.237512	0.24144	0.26622	0.219839	0.23497	0.255553
NC	w	-0.0101	0.022493	-0.012393	0.133087	0.451457	0.542947	0.359579	0.348318	0.423317	0.231142	0.016967	-0.032207	-0.003891	0.014582	-0.010691	0.122657	0.42911	0.537564	0.405618	0.363169	0.439864	0.290446	0.088679	0.027254	-0.013406	0.003089	0.010317	0.13666	0.453248	0.588406	0.389476	0.32025	0.428477	0.225836	0.006144	-0.026288	1.9053	2.03666	1.95245	0.381061	0.407332	0.390489	0.371767	0.373737	0.391948	0.37583	0.36311	0.392771
AUD	w	0.046818	-0.08681	0.039993	0.358694	0.827684	1.15606	1.28819	0.957135	0.860898	0.65705	0.351748	0.276711	-0.058075	0.010898	0.047176	0.333434	0.532896	0.942966	0.916773	0.518605	0.588028	0.401201	0.226162	-0.015778	0.15429	-0.082827	-0.071463	0.23082	0.381948	0.834528	0.754423	0.500525	0.504619	0.446534	0.315076	-0.041991	4.91934	3.36757	3.04063	0.983868	0.673515	0.608126	0.907659	0.681517	0.55043	0.780814	0.603099	0.482432
NC	m	0.00115	-0.008952	0.007802	0.042351	0.119808	0.172783	0.184772	0.211152	0.249001	0.157861	0.051726	-0.044522	-0.025515	-0.012227	0.037742	0.03445	0.133105	0.216539	0.228441	0.243597	0.228027	0.136069	-0.008182	-0.060863	0.001664	-0.022193	0.02053	0.075791	0.143463	0.178773	0.235914	0.227786	0.294539	0.271288	0.174875	0.055885	0.975569	1.05267	1.2083	0.195114	0.210535	0.24166	0.129929	0.153134	0.158485	0.111648	0.128032	0.132676
AUD	w	-0.002227	0.02367	-0.021442	0.075971	0.221278	0.306547	0.313604	0.262954	0.28633	0.255044	0.232959	0.134672	-0.025879	0.026247	-0.000368	0.097553	0.17746	0.300374	0.25844	0.179704	0.377763	0.29593	0.231992	0.097746	-0.023992	0.005668	0.018324	0.124619	0.245891	0.290072	0.290593	0.277274	0.376887	0.349924	0.124916	0.116106	1.42448	1.41221	1.58475	0.284896	0.282442	0.31695	0.22935	0.208457	0.237794	0.201265	0.191796	0.220194
NC	m	0.280769	-0.488953	0.208184	0.150795	0.5054	0.150074	0.408708	0.196964	0.010441	-0.296354	-0.507002	-0.301781	-0.077009	-0.096301	0.17331	0.019826	0.661863	0.48774	0.551339	0.373868	-0.143331	0.295939	-0.483957	0.318676	0.177213	-0.273344	0.096131	0.182011	0.347336	0.22184	0.438445	0.316371	0.121153	0.218057	0.144482	-0.136043	0.469833	1.56555	1.31587	0.093967	0.313111	0.263173	0.303744	0.430192	0.297408	0.268756	0.389809	0.250396
NC	w	0.054269	-0.069737	0.015468	0.096784	0.211289	0.330281	0.320995	0.292274	0.213043	0.304449	0.141534	0.096942	0.022425	0.060374	-0.082799	0.159131	0.238937	0.425376	0.532153	0.612803	0.462103	0.488506	0.295284	0.234055	-0.031596	-0.015718	0.047315	0.055061	0.11176	0.251702	0.130269	0.234645	0.116149	0.355635	0.189104	-0.023713	1.46104	2.52094	1.0884	0.292208	0.504188	0.21768	0.239837	0.338899	0.137198	0.212784	0.274481	0.139508
AUD	w	-0.002903	0.00299	-0.000086	0.060048	0.187931	0.269723	0.212543	0.195124	0.305014	0.190304	0.144493	0.025453	0.012617	-0.029642	0.017025	0.080648	0.174686	0.231163	0.196875	0.180862	0.323948	0.171869	0.091318	0.074319	0.013876	0.013393	-0.027268	0.09306	0.119762	0.237698	0.15132	0.148445	0.24834	0.103455	0.072737	0.033024	1.17271	1.10472	0.889258	0.234542	0.220944	0.177852	0.182561	0.170843	0.15046	0.172567	0.162166	0.150173
AUD	m	0.03177	-0.053718	0.021948	0.013589	0.131689	0.125844	0.14489	0.064987	0.110789	0.177264	0.039767	-0.030307	-0.069098	0.043239	0.02586	0.140412	0.204448	0.200386	0.183014	0.091585	0.203172	0.05416	0.040217	0.008448	0.026887	-0.079254	0.052367	0.026439	0.097722	0.091239	0.123811	0.174559	0.235521	0.259062	0.128033	0.05371	0.623773	0.732317	0.884192	0.124755	0.146463	0.176838	0.104003	0.182065	0.084803	0.090374	0.181749	0.0718
AUD	m	0.011979	-0.017272	0.005293	0.026336	0.076858	0.108766	0.126794	0.275046	0.345978	0.163148	0.082365	-0.000966	0.004424	0.000394	-0.004818	0.013033	0.052839	0.078701	0.133107	0.30916	0.316806	0.186896	0.055795	0.030278	0.029449	0.007569	-0.037018	-0.016207	0.037673	0.027354	0.05732	0.222877	0.278942	0.152578	0.009479	-0.021164	1.01973	1.02467	0.73907	0.203947	0.204934	0.147814	0.084688	0.06942	0.026535	0.070653	0.048191	0.016273
NC	w	-0.131409	0.12391	0.007499	0.063587	0.226163	0.006571	-0.036632	-0.125112	-0.100803	-0.199628	-0.404763	0.007297	-0.072037	0.054716	0.01732	0.044681	0.494626	0.309549	0.152804	0.090862	0.18162	-0.029439	-0.137302	-0.046202	-0.03131	-0.057692	0.089002	0.22949	0.269277	0.250317	0.131146	0.090819	0.167439	0.235441	0.041292	0.227289	-0.455604	0.705396	0.875162	-0.091121	0.141079	0.175032	0.064922	0.250415	0.220057	0.098774	0.282952	0.249695
AUD	m	-0.029398	0.015586	0.013812	0.106157	0.289518	0.444768	0.438616	0.428284	0.429966	0.17116	-0.070776	-0.121695	-0.026631	0.01124	0.015391	0.119973	0.34002	0.466704	0.433134	0.401414	0.373966	0.165626	-0.040896	-0.111124	-0.004997	0.007193	-0.002197	0.091186	0.264439	0.371946	0.330734	0.370313	0.36415	0.134514	-0.031473	-0.079077	1.91279	1.84084	1.57166	0.382559	0.368169	0.314331	0.319765	0.339958	0.264576	0.280147	0.308899	0.242524
AUD	w	0.015532	-0.01847	0.002938	0.177911	0.393591	0.477949	0.348236	0.353708	0.32904	0.201604	0.084856	0.030867	0.020306	0.015379	-0.035685	0.115506	0.395042	0.479923	0.371452	0.393817	0.341524	0.206787	0.069739	0.052832	-0.001313	0.01222	-0.010907	0.183972	0.448768	0.529288	0.427832	0.443086	0.34977	0.2232	0.130495	0.101841	1.71054	1.7935	1.97318	0.342107	0.3587	0.394635	0.349422	0.340481	0.397465	0.349817	0.330157	0.387343
AUD	w	-0.005648	0.001773	0.003875	0.087032	0.249407	0.423395	0.427131	0.536063	0.568914	0.309616	0.086897	-0.012993	0.005654	-0.001746	-0.003908	0.102129	0.311681	0.523604	0.565308	0.663667	0.640552	0.346916	0.086927	-0.04604	0.017204	0.00759	-0.024793	0.056031	0.303749	0.497611	0.493347	0.607011	0.627313	0.35509	0.087348	-0.021739	2.26512	2.74005	2.58037	0.453024	0.548009	0.516074	0.296741	0.375681	0.337685	0.253278	0.312472	0.285797
AUD	m	-0.018983	0.015097	0.003886	0.022488	0.245943	0.653028	0.525344	0.281686	0.359026	0.386403	0.215396	0.014121	0.089818	0.032885	-0.122703	0.267614	0.490043	0.575548	0.547806	0.318709	0.330962	0.386864	0.030647	0.214178	-0.066412	0.092822	-0.026409	-0.254455	0.087858	0.496099	0.450176	0.151792	0.472439	-0.003253	-0.153759	-0.060556	2.20549	2.15989	1.56725	0.441098	0.431978	0.313451	0.361701	0.470253	0.194919	0.307153	0.444402	0.109834
AUD	w	0.019892	0.017163	-0.037055	0.04472	0.13162	0.136296	0.219127	0.290266	0.377332	0.350963	0.187935	0.049182	-0.001318	0.020074	-0.018756	0.018158	0.095992	0.130105	0.191354	0.250339	0.330909	0.285386	0.117085	-0.002053	-0.004645	-0.00439	0.009035	0.057729	0.195624	0.273056	0.283767	0.347508	0.379527	0.290104	0.183991	0.065421	1.37398	1.18809	1.57396	0.274797	0.237618	0.314792	0.132941	0.108902	0.202544	0.104212	0.081418	0.17547
NC	m	-0.004249	0.004589	-0.00034	0.057521	0.217123	0.353359	0.335267	0.322312	0.268735	0.299557	0.202811	0.082631	-0.046462	0.000895	0.045567	0.01124	0.1811	0.279257	0.270082	0.169456	0.145661	0.19714	0.102629	0.020711	-0.007732	0.014923	-0.007191	0.059266	0.266018	0.405476	0.340364	0.187601	0.243101	0.315877	0.189199	0.046261	1.57923	1.0616	1.49242	0.315846	0.212319	0.298484	0.240817	0.18542	0.267781	0.209334	0.157199	0.243587
NC	w	0.032619	-0.030051	-0.002569	0.20391	0.412014	0.431282	0.414607	0.413958	0.35374	0.219654	0.217828	0.228772	0.053643	-0.003256	-0.050387	0.126848	0.306276	0.327986	0.29743	0.385471	0.2867	0.172921	0.139572	0.155225	0.035285	-0.018303	-0.016982	0.112845	0.327184	0.40335	0.324273	0.436567	0.383034	0.266221	0.169603	0.131372	1.83324	1.47051	1.81345	0.366648	0.294102	0.362689	0.365453	0.264635	0.291913	0.349069	0.253703	0.281126
NC	m	0.075619	-0.008172	-0.067447	-0.012614	0.08338	0.287645	0.314496	0.441486	0.346829	0.152558	0.065996	0.078987	-0.038244	0.028357	0.009887	0.114029	0.22839	0.257921	0.302638	0.424531	0.422283	0.289126	0.12143	0.12351	0.040264	0.021717	-0.061981	-0.025496	0.129323	0.218432	0.252489	0.412347	0.40519	0.275796	0.075752	-0.046853	1.54301	1.6965	1.56425	0.308603	0.3393	0.312851	0.168227	0.225744	0.143687	0.11947	0.200113	0.10742
NC	w	0.027289	0.004482	-0.03177	0.275755	0.611978	0.693645	0.524937	0.555842	0.491939	0.293413	0.066086	0.063262	0.021225	0.000839	-0.022064	0.277349	0.642618	0.702522	0.504984	0.558997	0.497124	0.282336	0.093289	0.033451	-0.000077	0.005255	-0.005178	0.281123	0.601116	0.703391	0.545565	0.565654	0.537959	0.302776	0.186862	0.091988	2.55978	2.54596	2.65534	0.511955	0.509193	0.531069	0.526579	0.531868	0.532799	0.527126	0.54083	0.528543
NC	w	-0.006245	-0.004691	0.010937	0.012786	0.071834	0.14101	0.174698	0.268961	0.34523	0.059885	0.086825	-0.04094	-0.014033	0.039118	-0.025085	-0.012949	0.021392	0.030762	0.032483	0.099063	0.247359	0.066599	-0.028636	-0.002056	0.017427	-0.039714	0.022287	-0.027224	0.046481	0.11101	0.162242	0.229662	0.302244	0.10288	0.024804	0.070015	0.989784	0.476266	0.908038	0.197957	0.095253	0.181608	0.100082	0.017922	0.073127	0.07521	0.013068	0.043422
NC	w	0.016859	-0.022979	0.006121	0.148483	0.383553	0.531592	0.43401	0.364427	0.430535	0.374493	0.172145	0.011209	0.040041	-0.026501	-0.013539	0.122624	0.409961	0.581289	0.475558	0.416697	0.452737	0.348273	0.083865	-0.033434	-0.017412	0.003869	0.013543	0.146469	0.391805	0.506135	0.354836	0.213602	0.295338	0.225028	0.045128	-0.077283	2.13506	2.27455	1.59494	0.427011	0.454911	0.318988	0.37441	0.397358	0.349811	0.354543	0.371291	0.348136
NC	m	0.018529	-0.038015	0.019486	0.084387	0.12278	0.086473	0.072453	0.137351	0.180287	0.037012	-0.065558	-0.075572	-0.018704	-0.016663	0.035367	0.12016	0.16438	0.19569	0.240745	0.256086	0.230687	0.032314	-0.053124	-0.057781	0.003478	-0.001036	-0.002442	0.018631	0.09791	0.072518	0.008168	0.043864	0.052042	-0.109183	-0.169438	-0.168942	0.513577	0.955522	0.06741	0.102715	0.191104	0.013482	0.091523	0.180244	0.049307	0.09788	0.160077	0.06302
NC	m	0.02268	0.029487	-0.052166	-0.028539	0.111725	0.219017	0.201256	-0.008666	0.128452	0.169769	-0.037948	-0.004175	0.077373	-0.027525	-0.049848	0.052768	0.135062	0.100307	0.036578	0.144763	0.208462	0.270342	0.179551	0.12685	-0.017761	0.03169	-0.013929	0.102556	0.243347	0.18707	0.067097	0.069658	0.078292	0.130404	0.052823	-0.079796	0.709828	0.760451	0.53252	0.141966	0.15209	0.106504	0.125865	0.081179	0.150017	0.100734	0.096045	0.177657
AUD	w	0.025633	-0.004032	-0.021601	0.087588	0.357677	0.373805	0.284218	0.2693	0.32108	0.114406	0.009741	0.052482	0.012734	0.005687	-0.018421	0.078102	0.317435	0.26124	0.238199	0.175641	0.289437	0.071518	-0.069473	0.002908	0.008351	0.028823	-0.037174	0.068765	0.292698	0.277576	0.142894	0.174826	0.21166	0.061893	-0.024123	0.056248	1.36281	1.03604	0.868849	0.272562	0.207207	0.17377	0.275822	0.223744	0.195483	0.273023	0.218926	0.213013
NC	w	0.013055	0.011763	-0.024818	0.054883	0.217865	0.335674	0.396587	0.401753	0.379507	0.307952	0.209347	0.122657	-0.006195	0.006243	-0.000048	0.080796	0.200509	0.321558	0.337231	0.350731	0.367236	0.265776	0.132275	0.055818	-0.001638	-0.003891	0.00553	0.09515	0.252546	0.376261	0.434215	0.409663	0.407136	0.315551	0.146615	0.054025	1.82147	1.64253	1.94282	0.364294	0.328507	0.388565	0.251252	0.235024	0.289543	0.202807	0.200955	0.241319
NC	w	0.006793	-0.015574	0.008781	0.080922	0.22228	0.296395	0.191665	0.268307	0.349029	0.171875	0.006878	0.001478	0.001858	-0.010426	0.008568	0.070682	0.243955	0.314803	0.236659	0.243096	0.373615	0.143401	-0.01469	-0.033245	0.00372	0.010171	-0.01389	0.105488	0.287236	0.362138	0.297702	0.310274	0.422502	0.268447	0.040583	0.034054	1.27727	1.31158	1.66106	0.255454	0.262315	0.332213	0.197815	0.216525	0.263141	0.199865	0.209814	0.251621
NC	w	0.028116	0.0022	-0.030317	0.040389	0.155457	0.201694	0.156013	0.07259	0.155932	0.166654	0.039101	0.010866	0.098087	-0.030655	-0.067432	-0.06088	0.080589	0.087253	0.015852	0.056969	0.127455	0.183701	0.080547	0.053914	-0.01733	-0.033643	0.050972	0.079342	0.128766	0.186477	0.076417	0.027846	0.160882	0.198457	0.066918	-0.028067	0.752882	0.47123	0.65008	0.150576	0.094246	0.130016	0.138388	0.030704	0.117751	0.132513	0.035654	0.131528
AUD	w	0.000548	-0.005942	0.005393	-0.076935	0.105641	0.2891	0.349483	0.388943	0.486484	0.380337	0.228108	0.120998	0.054491	0.011942	-0.066433	-0.062191	0.087768	0.312829	0.368135	0.289742	0.518901	0.450645	0.395718	0.315198	0.010458	-0.042236	0.031778	-0.046638	0.122829	0.265953	0.396452	0.436599	0.549857	0.444063	0.322855	0.203561	1.89435	1.94025	2.09292	0.378869	0.388051	0.418585	0.166822	0.176635	0.184649	0.105936	0.112802	0.114048
AUD	w	0.018568	-0.029782	0.011214	0.031474	0.201362	0.336746	0.259561	0.174957	0.26569	0.199111	0.059693	-0.043617	0.005882	0.028722	-0.034604	-0.000659	0.170407	0.247252	0.168167	0.190221	0.239163	0.117401	-0.092065	-0.144548	-0.031325	0.019135	0.012191	0.037217	0.240717	0.39223	0.248261	0.184412	0.248044	0.199029	-0.049395	-0.101935	1.23606	0.962204	1.27198	0.247213	0.192441	0.254395	0.207286	0.146292	0.229606	0.18986	0.139	0.223388
NC	w	-0.007225	-0.01881	0.026035	0.166904	0.351572	0.384082	0.344842	0.105164	0.267956	0.027813	0.100699	-0.065073	0.030897	0.005057	-0.035954	0.114488	0.296408	0.371248	0.281497	0.100915	0.299174	0.066765	0.084352	-0.054328	-0.0164	-0.026539	0.042938	0.176969	0.395131	0.467623	0.475342	0.285069	0.423979	0.182325	0.194621	0.076822	1.12986	1.1196	1.83434	0.225971	0.22392	0.366868	0.31185	0.26591	0.378766	0.300853	0.260715	0.346574
AUD	w	-0.067281	0.019797	0.047484	0.076015	0.14105	0.191561	0.135179	0.14448	0.205656	0.197209	0.088294	-0.01251	-0.0501	0.038871	0.011229	0.09542	0.216851	0.272439	0.225877	0.164252	0.323267	0.132057	0.023211	-0.052255	-0.015644	0.015505	0.000138	0.089409	0.19024	0.298462	0.268484	0.333951	0.335562	0.282791	0.130128	-0.000074	0.874086	1.11789	1.51925	0.174817	0.223578	0.30385	0.135951	0.202647	0.211649	0.136209	0.194903	0.192704
NC	m	0.011873	-0.012773	0.0009	0.136899	0.266946	0.233927	0.162801	0.199601	0.216425	0.065607	-0.004403	0.031848	0.023425	-0.005796	-0.017629	0.079694	0.210582	0.190259	0.12675	0.216859	0.185342	0.057077	-0.071328	-0.067858	0.015469	0.012285	-0.027754	0.10179	0.165407	0.199458	0.173735	0.230925	0.168256	0.033211	-0.042556	-0.007528	0.878361	0.776287	0.805586	0.175672	0.155257	0.161117	0.200143	0.151821	0.160097	0.212591	0.160179	0.155552
AUD	w	-0.010179	-0.008722	0.018901	0.044581	0.168068	0.220845	0.18507	0.103754	0.078618	0.051915	-0.022547	-0.021594	0.024682	-0.013173	-0.011509	-0.014062	0.111802	0.175477	0.159056	0.065375	0.028644	0.039478	-0.000518	-0.022123	-0.019766	-0.024369	0.044136	0.101241	0.191724	0.270568	0.232771	0.135098	0.137975	0.143422	0.056531	0.008681	0.640201	0.468031	0.919835	0.12804	0.093606	0.183967	0.154641	0.108068	0.199076	0.144498	0.091072	0.187844
AUD	w	-0.012571	-0.002141	0.014712	0.138097	0.309295	0.403762	0.404665	0.433017	0.373024	0.172343	0.015538	0.037416	0.024317	-0.009484	-0.014833	0.143199	0.354588	0.518972	0.436764	0.437876	0.432158	0.246177	0.081828	0.062602	-0.009501	-0.01528	0.02478	0.216107	0.374258	0.473616	0.39252	0.444278	0.447673	0.287671	0.00009	-0.00543	1.78681	2.07195	2.04576	0.357362	0.414389	0.409152	0.313955	0.363381	0.364125	0.283718	0.33892	0.354661
AUD	w	-0.015883	-0.008746	0.024629	0.094831	0.327068	0.395105	0.290677	0.245817	0.310571	0.151879	-0.025297	-0.042681	-0.011091	-0.009751	0.020842	0.105721	0.327637	0.393872	0.287927	0.295813	0.330161	0.191457	0.054528	0.005232	0.047934	0.010573	-0.058507	-0.012695	0.25133	0.370097	0.230622	0.207636	0.253622	0.118141	-0.020672	-0.074888	1.39405	1.49923	1.18012	0.27881	0.299846	0.236023	0.27692	0.278789	0.209838	0.272335	0.275743	0.20291
AUD	m	-0.001698	0.001361	0.000338	0.06997	0.253188	0.327787	0.253412	0.231167	0.259467	0.128916	0.025892	-0.041866	0.014407	-0.006075	-0.008332	0.13442	0.360457	0.445183	0.31327	0.260896	0.340646	0.251337	0.135397	0.036648	-0.014121	0.022926	-0.008805	0.101064	0.287956	0.348135	0.230652	0.197118	0.215975	0.072303	-0.017499	-0.028557	1.20075	1.61133	1.06418	0.24015	0.322266	0.212837	0.226089	0.313332	0.241952	0.216982	0.313353	0.245718
AUD	m	-0.004471	-0.006829	0.0113	0.103658	0.293965	0.406396	0.340783	0.280846	0.362857	0.351006	0.156365	-0.003023	-0.003437	-0.000714	0.004151	0.081382	0.300133	0.439762	0.388939	0.296419	0.343431	0.342985	0.147388	0.017624	-0.018166	-0.017847	0.036014	0.121413	0.306508	0.419233	0.34486	0.260253	0.323827	0.264676	0.04972	-0.053713	1.74189	1.81154	1.61285	0.348377	0.362307	0.32257	0.2862	0.302554	0.298004	0.268006	0.273759	0.282385
AUD	m	0.005184	-0.004868	-0.000316	0.163647	0.342845	0.428887	0.410861	0.408208	0.355997	0.159835	0.103752	0.056145	0.027588	0.005041	-0.032629	0.139135	0.380828	0.500986	0.444389	0.439904	0.394494	0.175202	0.086236	0.048416	-0.036406	0.007813	0.028593	0.160444	0.355491	0.483763	0.424774	0.44305	0.366306	0.160586	0.096733	0.016632	1.76379	1.95497	1.87848	0.352758	0.390995	0.375696	0.33656	0.366335	0.356118	0.311793	0.340316	0.333233
AUD	m	0.100107	-0.058719	-0.041389	0.068986	0.1027	0.0803	0.103893	0.101448	0.148518	0.03641	0.027646	0.038142	0.036288	0.015631	-0.051919	-0.056551	0.033167	0.003963	0.001023	0.015369	-0.045854	0.09579	-0.032041	0.014286	0.054765	-0.078742	0.023977	0.081118	0.147674	0.180435	0.248088	0.127235	0.053912	0.164635	0.077628	0.116664	0.470569	0.07029	0.774305	0.094114	0.014058	0.154861	0.08897	-0.004599	0.164329	0.083995	-0.006473	0.136409
NC	w	-0.026513	-0.049071	0.075584	0.065454	0.330457	0.559027	0.310535	0.126556	0.200454	0.235707	-0.034667	-0.099384	0.028459	-0.048252	0.019793	0.125312	0.386426	0.603985	0.533405	0.226912	0.285566	0.293619	0.125319	0.031529	0.094318	-0.07333	-0.020987	0.010206	0.330485	0.447168	0.215538	0.057329	0.279042	0.330362	0.058452	-0.059491	1.43228	1.94349	1.32944	0.286456	0.388697	0.265888	0.316368	0.412282	0.250849	0.318313	0.371908	0.26262
NC	w	0.000544	-0.017279	0.016734	0.108904	0.306608	0.411457	0.357676	0.363543	0.313975	0.247142	0.109906	0.076193	0.014763	-0.005916	-0.008847	0.106556	0.28869	0.416796	0.376065	0.345029	0.310066	0.250311	0.109002	0.041733	0.014988	-0.015165	0.000177	0.082812	0.277005	0.412782	0.382733	0.358743	0.307325	0.212657	0.043247	-0.013012	1.69379	1.69827	1.67424	0.338759	0.339653	0.334848	0.296161	0.297027	0.288833	0.275656	0.270681	0.257533
NC	m	0.039624	-0.005191	-0.034434	-0.015717	0.10836	0.241802	0.295635	0.347059	0.398894	0.269443	0.159654	0.053726	0.03066	-0.000105	-0.030556	0.02284	0.187242	0.322575	0.383452	0.407249	0.496617	0.352915	0.197817	0.102306	-0.022207	-0.007094	0.0293	0.077581	0.17021	0.277055	0.322602	0.355096	0.378189	0.262891	0.120929	0.044321	1.55283	1.96281	1.59583	0.310567	0.392562	0.319167	0.15752	0.229027	0.211862	0.111482	0.177552	0.174949
NC	w	0.020978	0.017534	-0.038512	0.041719	0.2349	0.245947	0.183549	0.18769	0.182368	0.121681	0.032718	0.024045	-0.00147	0.017613	-0.016143	0.099491	0.235332	0.267783	0.193944	0.234434	0.265081	0.163114	0.032763	-0.013012	-0.007461	0.008788	-0.001327	0.073377	0.17985	0.212148	0.133754	0.17982	0.217176	0.162486	0.093823	0.046241	0.921236	1.12436	0.905384	0.184247	0.224871	0.181077	0.176529	0.199138	0.149782	0.174188	0.200869	0.155125
AUD	m	-0.002903	0.017232	-0.014329	0.128552	0.327758	0.350315	0.267986	0.369597	0.355156	0.16024	0.055013	0.037924	-0.020455	-0.028648	0.049103	0.152982	0.321465	0.41529	0.40055	0.333883	0.445288	0.389598	0.219273	0.091911	0.0065	-0.002535	-0.003965	0.08593	0.226512	0.221981	0.179867	0.109742	0.171383	0.010755	-0.118378	-0.113707	1.50329	1.98461	0.693728	0.300659	0.396922	0.138746	0.268653	0.322572	0.178572	0.268875	0.296579	0.178141
AUD	m	0.040218	-0.012273	-0.027945	-0.012111	0.010676	0.020111	0.032067	0.080053	0.168517	0.126307	0.095153	0.022878	0.007386	0.007386	-0.014771	-0.071595	-0.079238	-0.111559	-0.09409	-0.099152	-0.012353	-0.006803	0.01073	-0.017909	-0.002435	-0.019088	0.021523	-0.063972	-0.005862	0.034461	0.039911	0.070282	0.10543	0.158126	0.088498	0.043932	0.427055	-0.323956	0.40821	0.085411	-0.064791	0.081642	0.012686	-0.08912	0.001135	0.006226	-0.087464	-0.011791
NC	m	-0.020492	0.015792	0.0047	0.227674	0.453961	0.492857	0.226059	0.144786	0.270108	0.034226	-0.103551	-0.11649	-0.074821	0.019757	0.055065	0.216285	0.499625	0.510835	0.271567	0.216251	0.173135	0.034097	-0.081738	-0.155816	0.009756	-0.013311	0.003555	0.162913	0.438826	0.449502	0.198099	0.192973	0.242628	0.087091	-0.051936	-0.108497	1.16804	1.20588	1.17029	0.233607	0.241177	0.234059	0.350137	0.374578	0.312335	0.391497	0.408915	0.350414
NC	m	-0.006825	0.006732	0.000093	0.038115	0.169456	0.172276	0.220401	0.232913	0.30115	0.204454	0.069137	-0.01336	0.030939	0.004704	-0.035642	0.018568	0.176282	0.264073	0.24639	0.286482	0.284431	0.159882	0.106129	0.042779	0.002811	-0.006801	0.00399	0.050875	0.176691	0.183679	0.201282	0.227283	0.239138	0.158412	0.079561	0.024221	1.13119	1.24126	1.00979	0.226239	0.248252	0.201959	0.150062	0.176329	0.153132	0.126615	0.152975	0.137082
NC	w	0.006826	0.024035	-0.030861	0.040137	0.266937	0.494121	0.420778	0.377293	0.482489	0.396386	0.054543	-0.051972	0.00478	-0.016519	0.011738	0.073188	0.35707	0.569305	0.540998	0.391848	0.395247	0.309328	0.148554	0.035799	-0.00706	-0.012596	0.019657	0.081388	0.378917	0.494331	0.375235	0.359661	0.452043	0.431251	0.218208	0.042954	2.17107	2.20673	2.11252	0.434214	0.441345	0.422504	0.305493	0.38514	0.332468	0.267065	0.333188	0.318212
AUD	m	0.050653	-0.028941	-0.021712	0.087737	0.308043	0.456002	0.369954	0.32307	0.362474	0.277067	0.088128	0.082042	0.024284	0.002813	-0.027096	0.079991	0.325215	0.457361	0.325015	0.233141	0.277314	0.14024	0.050296	-0.000434	0.014172	-0.011237	-0.002935	0.128634	0.357364	0.492666	0.413507	0.358104	0.444315	0.26895	0.142512	0.086973	1.78857	1.43307	1.97754	0.357713	0.286614	0.395509	0.305434	0.296895	0.348043	0.283927	0.287522	0.326221
AUD	m	0.044759	0.049965	-0.094723	-0.049595	0.063593	0.188514	0.28977	0.230801	0.355242	0.330513	0.101399	-0.069538	-0.00427	0.048305	-0.044036	0.00475	0.096086	0.247685	0.253847	0.344519	0.375086	0.385614	0.080249	-0.069605	-0.023411	0.042693	-0.019282	0.095816	0.203586	0.212846	0.310693	0.294459	0.412309	0.372051	0.225122	0.220204	1.39484	1.60675	1.60236	0.278968	0.32135	0.320471	0.123071	0.150592	0.205735	0.067504	0.116174	0.170749
NC	m	0.007375	-0.067781	0.060406	0.0693	0.1308	0.201986	0.143059	-0.056919	0.083924	-0.056786	-0.030733	-0.151327	-0.136913	0.057683	0.079229	0.151713	0.215648	0.218777	0.037674	0.080804	0.281345	0.035778	0.010901	-0.020648	-0.090512	0.023842	0.066669	0.126702	0.21809	0.285688	0.152804	0.117172	0.140917	0.14329	0.094714	-0.098357	0.315264	0.654378	0.839871	0.063053	0.130876	0.167974	0.136286	0.155953	0.195821	0.134029	0.195379	0.21016
NC	m	0.040837	0.056515	-0.097351	0.032963	0.52146	0.724806	0.536432	0.558556	0.754293	0.502965	0.225666	0.011224	0.141245	-0.106835	-0.03441	0.229093	0.648015	0.793629	0.64137	0.666582	0.802617	0.55835	0.328795	0.176952	0.01387	-0.023005	0.009134	0.17861	0.612084	0.764885	0.55666	0.562675	0.624335	0.215985	-0.018749	-0.008948	3.07705	3.46255	2.72454	0.61541	0.69251	0.544908	0.453915	0.578027	0.52806	0.42641	0.556912	0.518526
AUD	m	0.006465	-0.004507	-0.001958	-0.057158	0.128027	0.406171	0.499933	0.485207	0.414637	0.258502	0.108685	0.020647	0.024224	-0.001799	-0.022425	-0.054445	0.218677	0.455402	0.529169	0.576119	0.52925	0.368815	0.189735	0.096406	0.004726	-0.041661	0.036935	0.038844	0.219397	0.44825	0.52066	0.523313	0.497792	0.335301	0.158898	0.043719	2.06445	2.45876	2.32532	0.41289	0.491751	0.465063	0.244243	0.287201	0.306788	0.159014	0.206545	0.235497
NC	m	0.025143	0.002775	-0.027918	0.011273	0.251514	0.341513	0.325614	0.348908	0.343464	0.19089	0.035256	0.018326	0.005501	0.002226	-0.007726	0.082104	0.283662	0.332808	0.309614	0.373431	0.326271	0.204617	0.036772	-0.013178	0.027451	-0.00447	-0.022981	0.032698	0.243184	0.335841	0.31305	0.3591	0.332052	0.170899	0.043785	0.017707	1.55039	1.54674	1.51094	0.310078	0.309348	0.302188	0.232479	0.252047	0.231193	0.201433	0.232858	0.203908
NC	m	-0.000442	0.001496	-0.001055	0.049006	0.253589	0.414613	0.388694	0.377981	0.410326	0.318988	0.130731	0.07547	-0.001758	0.019479	-0.017721	0.061419	0.278451	0.394608	0.406269	0.351141	0.380624	0.277213	0.111365	0.028026	0.006055	0.009889	-0.015943	0.122756	0.329414	0.48089	0.441554	0.431625	0.508545	0.347974	0.162792	0.041991	1.9106	1.80986	2.21059	0.382121	0.361971	0.442118	0.276476	0.285187	0.343654	0.239069	0.244826	0.31102
AUD	w	-0.010268	-0.008046	0.018313	0.053737	0.127503	0.200706	0.170518	0.134703	0.144277	0.145589	0.12977	0.057725	0.008528	0.001991	-0.01052	0.048326	0.132742	0.19835	0.245112	0.176626	0.183461	0.171891	0.111101	0.034256	-0.010383	0.008071	0.002312	0.04086	0.099907	0.137593	0.131782	0.091065	0.098494	0.09479	0.046272	-0.002635	0.795793	0.975439	0.553723	0.159159	0.195088	0.110745	0.138116	0.156132	0.102535	0.127315	0.126473	0.092786
NC	m	0.051135	-0.05527	0.004135	0.120626	0.226523	0.258922	0.144186	0.008881	-0.104521	-0.010063	-0.079175	-0.233516	0.004283	0.022992	-0.027275	0.142276	0.264831	0.287725	0.24599	0.078406	0.016442	-0.043297	-0.131675	-0.104119	-0.036705	-0.0522	0.088905	0.143292	0.216596	0.28174	0.08886	0.014361	-0.102944	-0.013956	-0.1874	-0.13454	0.297405	0.585266	0.268061	0.059481	0.117053	0.053612	0.187564	0.235206	0.182622	0.202024	0.231611	0.213876
NC	m	0.02953	-0.005607	-0.023923	0.064982	0.225643	0.325704	0.326274	0.409028	0.39303	0.208481	0.068395	-0.025178	0.005421	-0.004506	-0.000915	0.087657	0.208316	0.301277	0.322934	0.320685	0.400014	0.296415	0.200668	0.043572	-0.014515	0.008136	0.006379	0.113512	0.222852	0.245893	0.265139	0.245368	0.261767	0.203471	0.095525	0.007743	1.66252	1.64132	1.22164	0.332504	0.328265	0.244327	0.235651	0.230046	0.211849	0.205443	0.199083	0.194086
AUD	m	0.020606	0.009415	-0.03002	-0.013723	0.168417	0.233999	0.202761	0.260104	0.27699	0.178142	0.046986	0.015156	0.001594	0.003506	-0.0051	0.053403	0.202318	0.221533	0.197004	0.273538	0.261402	0.195666	0.04971	-0.00118	0.02871	0.001052	-0.029762	-0.010963	0.155024	0.227741	0.200453	0.266836	0.26088	0.162277	0.057831	0.022587	1.152	1.14914	1.11819	0.230399	0.229829	0.223637	0.147864	0.168564	0.143064	0.129564	0.159084	0.123934
NC	m	0.021573	0.000074	-0.021647	0.092019	0.309969	0.379065	0.30248	0.391557	0.441066	0.3188	0.103925	0.021764	0.034301	-0.000542	-0.033759	0.100604	0.25737	0.300462	0.269515	0.327203	0.362742	0.209159	0.081631	0.017893	-0.004625	0.025924	-0.021299	0.119127	0.320319	0.388427	0.321972	0.370195	0.428113	0.303115	0.164458	0.052417	1.83297	1.46908	1.81182	0.366594	0.293816	0.362365	0.270883	0.231988	0.287461	0.260351	0.219479	0.275958
AUD	m	0.040883	-0.015369	-0.025515	-0.021767	0.195967	0.203375	0.135825	0.228594	0.188247	0.190762	0.070527	0.024124	0.030997	0.037268	-0.068265	0.087701	0.315382	0.387406	0.322481	0.233607	0.20582	0.283806	0.196574	0.024071	0.045064	-0.020069	-0.024995	0.096209	0.29756	0.328258	0.284435	0.259187	0.263778	0.335565	0.202283	0.168979	0.946803	1.43312	1.47122	0.189361	0.286624	0.294245	0.12835	0.278243	0.251616	0.125858	0.263496	0.240676
AUD	w	-0.016758	-0.004253	0.021011	0.119467	0.276854	0.357087	0.357177	0.401724	0.480455	0.366575	0.123896	-0.002083	0.015185	-0.01434	-0.000845	0.124967	0.285003	0.351793	0.364188	0.434273	0.499131	0.337135	0.10624	-0.009707	0.003415	0.016927	-0.020342	0.065883	0.205428	0.314649	0.332958	0.41769	0.464382	0.328079	0.109366	0.037578	1.96302	1.98652	1.85776	0.392604	0.397304	0.371552	0.277646	0.281488	0.22973	0.251136	0.253921	0.19532
AUD	w	-0.036146	0.001411	0.034736	0.084194	0.242317	0.3842	0.398254	0.236098	0.201426	0.169973	0.098111	0.002639	0.002489	0.002199	-0.004689	0.06806	0.21435	0.344107	0.355973	0.293544	0.350419	0.281102	0.14268	0.083452	0.006235	0.018332	-0.024567	0.006789	0.2407	0.44916	0.46927	0.27428	0.193224	0.189093	0.088131	0.017232	1.38995	1.62515	1.57503	0.27799	0.325029	0.315006	0.277241	0.245623	0.29148	0.236904	0.208839	0.232216
AUD	m	-0.085309	0.064031	0.021278	0.099985	0.32254	0.567632	0.533861	0.326348	0.365518	0.492019	0.165815	-0.338349	0.030187	-0.00002	-0.030167	0.005046	0.215449	0.411517	0.467751	0.345753	0.265063	0.298328	0.085447	-0.153602	-0.066199	-0.00047	0.066668	0.105734	0.374859	0.531402	0.417317	0.085623	0.301264	0.367818	0.086829	0.011222	2.28538	1.78841	1.70342	0.457076	0.357682	0.340685	0.381005	0.27494	0.357328	0.330053	0.21067	0.337332
AUD	m	-0.014078	0.012749	0.001328	0.054936	0.050215	0.07035	0.007108	0.040033	0.088076	0.004699	-0.095264	-0.057898	-0.051311	0.056688	-0.005377	-0.022348	0.03918	0.032511	0.086215	0.105881	0.132244	0.101103	0.086303	0.04998	0.012596	0.004036	-0.016632	0.078039	0.091512	0.108755	0.086227	0.08989	0.090803	0.097223	0.06857	0.004009	0.210265	0.457953	0.472898	0.042053	0.091591	0.09458	0.045652	0.033889	0.091133	0.0585	0.016448	0.092769
